# Supplementary material for: Antimicrobial Resistance and Genomic Characterization of Six New Sequence Types in Multidrug-Resistant Pseudomonas aeruginosa Clinical Isolates from Pakistan
Source: Antibiotics (Basel). 2021 Nov 12;10(11):1386. doi: 10.3390/antibiotics10111386 (PMC8615273; doi:10.3390/antibiotics10111386)
Supplement: Supplementary file 1 [file antibiotics-10-01386-s001.zip]

Archive with 4 entries (3 files):
- Supple/
- Supple/Supplementary Table S1.csv
- Supple/Supplementary Table S2-S5,S7.pdf
- Supple/Supplementary Table S6.pdf
