# Supplementary material for: Antimicrobial Resistance and Genomic Characterization of Six New Sequence Types in Multidrug-Resistant Pseudomonas aeruginosa Clinical Isolates from Pakistan
Source: Antibiotics (Basel). 2021 Nov 12;10(11):1386. doi: 10.3390/antibiotics10111386 (PMC8615273; doi:10.3390/antibiotics10111386)
Supplement: Supplementary file 1 [file antibiotics-10-01386-s001.zip › Supple/Supplementary Table S1.csv]

Supplementary Table S1: Annotation of the 7,517 orthologs found in the genomes of six P. aeruginosa isolates and reference strain PAO1.
Gene	Non-unique Gene name	Annotation	No. isolates	No. sequences	Avg sequences per isolate	Genome Fragment	Order within Fragment	Min group size nuc	Max group size nuc	Avg group size nuc	PA_107	PA_141	PA_152	PA_64	PA_65	PA_88	PAO1
nudC_3		NADH pyrophosphatase	7	7	1	21	4880	410	410	410	107_04980	141_02858	152_05523	64_02462	65_02512	88_05748	PAO1_02862
yddE_2		putative isomerase YddE	7	7	1	21	4879	779	779	779	107_04981	141_02859	152_05524	64_02461	65_02511	88_05749	PAO1_02863
group_1002		hypothetical protein	7	7	1	21	4878	266	266	266	107_04982	141_02860	152_05525	64_02460	65_02510	88_05750	PAO1_02864
group_1003		hypothetical protein	7	7	1	21	4871	491	506	503	107_04986	141_02864	152_05529	64_02456	65_02506	88_05754	PAO1_02868
group_1004		hypothetical protein	7	7	1	21	4869	437	437	437	107_04988	141_02865	152_05531	64_02454	65_02504	88_05755	PAO1_02870
yfdC		Inner membrane protein YfdC	7	7	1	21	4867	956	956	956	107_04991	141_02868	152_05534	64_02451	65_02501	88_05758	PAO1_02873
group_1008		Thioesterase-like superfamily protein	7	7	1	21	4839	404	404	404	107_05017	141_02897	152_01168	64_02423	65_02473	88_03087	PAO1_02898
group_1009		hypothetical protein	7	7	1	21	4824	380	380	380	107_05032	141_02912	152_01153	64_02408	65_02458	88_03102	PAO1_02913
hprA		Glycerate dehydrogenase	7	7	1	21	6995	968	971	970	107_05045	141_04546	152_05766	64_05604	65_05699	88_05476	PAO1_04773
rsmC		Ribosomal RNA small subunit methyltransferase C	7	7	1	21	6996	998	998	998	107_05046	141_04545	152_05767	64_05603	65_05700	88_05475	PAO1_04774
group_1012		3-demethylubiquinone-9 3-methyltransferase	7	7	1	21	7012	197	413	382	107_05062	141_04529	152_05783	64_05587	65_05716	88_05459	PAO1_04790
group_1013		Spore Coat Protein U domain protein	7	7	1	21	7020	446	548	533	107_05069	141_04521	152_05790	64_05580	65_05723	88_05451	PAO1_04797
group_1014		Spore Coat Protein U domain protein	7	7	1	21	7021	515	533	522	107_05070	141_04520	152_05791	64_05579	65_05724	88_05450	PAO1_04798
group_1015		Spore Coat Protein U domain protein	7	7	1	21	7025	887	947	938	107_05074	141_04516	152_05583	64_05575	65_05728	88_05446	PAO1_04802
group_1016		Epimerase family protein	7	7	1	21	7028	917	917	917	107_05077	141_04513	152_05586	64_05572	65_05731	88_05443	PAO1_04805
group_1017		hypothetical protein	7	7	1	21	7030	956	959	956	107_05079	141_04511	152_05588	64_05570	65_05733	88_05441	PAO1_04807
ispE		4-diphosphocytidyl-2-C-methyl-D-erythritol kinase	7	7	1	21	7041	848	848	848	107_05090	141_04500	152_05599	64_05559	65_05744	88_05430	PAO1_04818
alc		allantoicase	7	7	1	21	2803	998	998	998	107_05129	141_04215	152_03738	64_05295	65_05882	88_00414	PAO1_01554
fecR_2		FecR protein	7	7	1	21	2891	983	983	983	107_05143	141_04675	152_03752	64_05309	65_03290	88_00628	PAO1_01338
lepB_2		Signal peptidase I	7	7	1	21	2889	539	539	539	107_05145	141_04673	152_03754	64_05311	65_03292	88_00626	PAO1_01340
group_1025		hypothetical protein	7	7	1	21	2877	386	386	386	107_05156	141_04662	152_03766	64_05322	65_03303	88_00615	PAO1_01351
nemR_2		HTH-type transcriptional repressor NemR	7	7	1	21	2876	539	614	592	107_05157	141_04661	152_03767	64_05323	65_03304	88_00614	PAO1_01352
nucA		Nuclease	7	7	1	21	2864	1928	1970	1934	107_05169	141_04649	152_03779	64_05335	65_03316	88_00602	PAO1_01364
nemA_3		N-ethylmaleimide reductase	7	7	1	21	2857	1106	1112	1110	107_05176	141_04642	152_03786	64_05342	65_03323	88_00595	PAO1_01371
group_1029		hypothetical protein	7	7	1	21	2838	338	338	338	107_05190	141_04624	152_03800	64_05356	65_03337	88_00578	PAO1_01385
group_103		hypothetical protein	7	7	1	21	7089	449	449	449	107_00023	141_03956	152_03140	64_01004	65_00575	88_02311	PAO1_04867
group_1030		hypothetical protein	7	7	1	21	2836	749	749	749	107_05192	141_04622	152_03803	64_05359	65_03339	88_00576	PAO1_01387
group_1031		Sigma-70 region 2	7	7	1	21	2835	1244	1244	1244	107_05193	141_04621	152_03804	64_05360	65_03340	88_00575	PAO1_01388
group_1032		putative transporter	7	7	1	21	2834	347	1211	1087	107_05194	141_04620	152_03805	64_05361	65_03341	88_00574	PAO1_01389
group_1033		3-demethylubiquinone-9 3-methyltransferase	7	7	1	21	2833	413	413	413	107_05195	141_05244	152_03806	64_05362	65_03342	88_00573	PAO1_01390
group_1034		3-demethylubiquinone-9 3-methyltransferase	7	7	1	21	2828	398	398	398	107_05200	141_05239	152_03811	64_05366	65_03347	88_00568	PAO1_01395
yddE_3		putative isomerase YddE	7	7	1	21	2819	836	836	836	107_05208	141_05228	152_03819	64_05374	65_03355	88_00558	PAO1_01405
group_1036		hypothetical protein	7	7	1	21	1096	539	539	539	107_05218	141_05463	152_05046	64_05644	65_05444	88_05620	PAO1_02473
group_1037		hypothetical protein	7	7	1	21	1098	560	560	560	107_05220	141_05461	152_05048	64_05642	65_05442	88_05618	PAO1_02475
group_1038		Periplasmic solute binding protein family protein	7	7	1	21	1102	917	917	917	107_05224	141_05457	152_05052	64_05638	65_05438	88_05614	PAO1_02479
group_1039		Glucose / Sorbosone dehydrogenase	7	7	1	21	1106	1319	1319	1319	107_05228	141_05453	152_05056	64_05634	65_05434	88_05610	PAO1_02483
group_104		hypothetical protein	7	7	1	21	7114	314	314	314	107_00048	141_03931	152_03115	64_01029	65_00550	88_02286	PAO1_04892
yhhW_2		Putative quercetin 2,3-dioxygenase	7	7	1	21	1111	860	860	860	107_05232	141_05448	152_05060	64_05630	65_05430	88_05606	PAO1_02487
aaeX_3		Protein AaeX	7	7	1	21	1138	209	209	209	107_05251	141_04311	152_05073	64_05611	65_05411	88_05590	PAO1_02500
group_1045		hypothetical protein	7	7	1	21	1142	332	545	514	107_05255	141_04307	152_05077	64_05607	65_05407	88_05586	PAO1_02504
group_1046		SPFH domain / Band 7 family protein	7	7	1	21	1147	2000	2000	2000	107_05260	141_04302	152_05082	64_05923	65_05402	88_05581	PAO1_02509
sdaB		L-serine dehydratase 2	7	7	1	21	1151	1376	1409	1394	107_05264	141_04298	152_05086	64_05919	65_05398	88_05577	PAO1_02513
pgl_2		6-phosphogluconolactonase	7	7	1	21	4391	716	716	716	107_05269	141_04615	152_04801	64_00070	65_05536	88_05252	PAO1_03290
aroK_2		Shikimate kinase	7	7	1	21	7178	575	578	577	107_00111	141_03866	152_03052	64_01092	65_00487	88_02221	PAO1_04956
hisC_2		Histidinol-phosphate aminotransferase	7	7	1	21	4408	1109	1145	1114	107_05286	141_04598	152_04784	64_00053	65_05519	88_05235	PAO1_03273
gdhI		Glucose 1-dehydrogenase 1	7	7	1	21	4460	746	746	746	107_05322	141_04565	152_04748	64_00018	65_05485	88_05196	PAO1_03234
ble		Bleomycin resistance protein	7	7	1	21	4461	803	803	803	107_05323	141_04564	152_04747	64_00017	65_05484	88_05195	PAO1_03233
group_1053	dmlR_20	HTH-type transcriptional regulator DmlR	7	7	1	21	4464	911	911	911	107_05326	141_04561	152_04744	64_00014	65_05481	88_05192	PAO1_03230
citG		2-(5''-triphosphoribosyl)-3'-dephosphocoenzyme-A synthase	7	7	1	21	1782	881	881	881	107_05346	141_05325	152_05216	64_04548	65_04763	88_01399	PAO1_00215
mdcG		Phosphoribosyl-dephospho-CoA transferase	7	7	1	21	1778	692	692	692	107_05350	141_05329	152_05220	64_04552	65_04759	88_01403	PAO1_00219
fabD_2		Malonyl CoA-acyl carrier protein transacylase	7	7	1	21	1777	932	932	932	107_05351	141_05330	152_05221	64_04553	65_04758	88_01404	PAO1_00220
group_1057		Malonate transporter MadL subunit	7	7	1	21	1776	404	404	404	107_05352	141_05331	152_05222	64_04554	65_04757	88_01405	PAO1_00221
iolX		scyllo-inositol 2-dehydrogenase (NAD( ))	7	7	1	21	1753	1043	1043	1043	107_05374	141_05802	152_05245	64_04576	65_04735	88_01428	PAO1_00243
hpd_2		4-hydroxyphenylpyruvate dioxygenase	7	7	1	21	1748	1904	1904	1904	107_05379	141_05807	152_05250	64_04581	65_04730	88_01433	PAO1_00248
ramA_1		(R)-stereoselective amidase	7	7	1	21	7181	644	722	710	107_00114	141_03863	152_03049	64_01095	65_00483	88_02218	PAO1_04959
aroQ1_2		3-dehydroquinate dehydratase 1	7	7	1	21	1745	446	446	446	107_05382	141_04983	152_05253	64_04584	65_04727	88_01436	PAO1_00251
group_1063		hypothetical protein	7	7	1	21	1732	932	932	932	107_05394	141_04994	152_05264	64_04595	65_04715	88_01448	PAO1_00262
group_1065		hypothetical protein	7	7	1	21	1435	641	641	641	107_05401	141_01463	152_02173	64_05698	65_03553	88_03427	PAO1_05588
group_1066		hypothetical protein	7	7	1	21	1433	2441	2441	2441	107_05403	141_01461	152_02175	64_05696	65_03551	88_03425	PAO1_05586
group_1067		hypothetical protein	7	7	1	21	1426	233	233	233	107_05411	141_01453	152_02183	64_05688	65_03543	88_03417	PAO1_05578
nlhH		Carboxylesterase NlhH	7	7	1	21	1405	965	995	990	107_05432	141_01432	152_02204	64_05667	65_03522	88_03396	PAO1_05557
group_1069		hypothetical protein	7	7	1	21	1402	248	248	248	107_05435	141_01429	152_02207	64_05664	65_03519	88_03393	PAO1_05554
group_107		hypothetical protein	7	7	1	21	7202	368	410	380	107_00136	141_05145	152_03027	64_01117	65_00461	88_02200	PAO1_04981
group_1071		hypothetical protein	7	7	1	21	423	584	584	584	107_05451	141_01910	152_03608	64_00314	65_05091	88_05090	PAO1_03532
group_1072		hypothetical protein	7	7	1	21	422	398	398	398	107_05452	141_01911	152_03609	64_00315	65_05092	88_05091	PAO1_03533
group_1073		hypothetical protein	7	7	1	21	408	293	293	293	107_05466	141_01925	152_03623	64_00329	65_05106	88_05105	PAO1_03547
ssuD_4		Alkanesulfonate monooxygenase	7	7	1	21	391	260	1148	1021	107_05482	141_01941	152_05368	64_00345	65_05122	88_05121	PAO1_03564
group_1076		hypothetical protein	7	7	1	21	4369	359	365	362	107_05512	141_01695	152_04438	64_00092	65_05182	88_05546	PAO1_03312
ydjA		Putative NAD(P)H nitroreductase YdjA	7	7	1	21	4364	560	560	560	107_05517	141_01700	152_04443	64_00097	65_05187	88_05541	PAO1_03317
group_1078	virS_1	HTH-type transcriptional regulator VirS	7	7	1	21	4357	995	995	995	107_05524	141_01707	152_04450	64_00104	65_05194	88_05534	PAO1_03324
csaA		putative chaperone CsaA	7	7	1	21	129	335	335	335	107_05530	141_01713	152_04456	64_00110	65_05200	88_05528	PAO1_03330
nadD_1		nicotinate-nucleotide adenylyltransferase	7	7	1	21	7308	602	602	602	107_00234	141_02259	152_01656	64_01215	65_00363	88_02100	PAO1_05078
yijE_4		putative cystine transporter YijE	7	7	1	21	130	893	899	898	107_05531	141_01714	152_04457	64_00111	65_05201	88_05527	PAO1_03331
catD_4		3-oxoadipate enol-lactonase 2	7	7	1	21	140	827	827	827	107_05535	141_01718	152_04461	64_00115	65_05211	88_05523	PAO1_03335
group_1082		hypothetical protein	7	7	1	21	1670	428	428	428	107_05550	141_05749	152_05552	64_04395	65_05299	88_03649	PAO1_00056
group_1083		Metallo-beta-lactamase superfamily protein	7	7	1	21	1676	887	887	887	107_05554	141_05745	152_05558	64_04401	65_05303	88_03653	PAO1_00063
group_1085		TPR repeat protein	7	7	1	21	4017	737	737	737	107_05580	141_05253	152_05640	64_05804	65_05832	88_05690	PAO1_04434
group_1086		hypothetical protein	7	7	1	21	4018	284	284	284	107_05581	141_05254	152_05639	64_05803	65_05831	88_05689	PAO1_04433
srpC_6		putative chromate transport protein	7	7	1	21	4028	1205	1205	1205	107_05590	141_05263	152_05630	64_05794	65_05822	88_05680	PAO1_04424
sbcC		Nuclease SbcCD subunit C	7	7	1	21	4035	3635	3635	3635	107_05597	141_05270	152_05623	64_05787	65_05815	88_05673	PAO1_04417
sbcD		Nuclease SbcCD subunit D	7	7	1	21	4036	1229	1229	1229	107_05598	141_05271	152_05622	64_05786	65_05814	88_05672	PAO1_04416
tgpA_1		Protein-glutamine gamma-glutamyltransferase	7	7	1	21	7317	935	935	935	107_00243	141_02268	152_01647	64_01224	65_00354	88_02091	PAO1_05087
group_1090		Tetratricopeptide repeat protein	7	7	1	21	1617	314	317	316	107_05613	141_01641	152_02000	64_05837	65_03733	88_03612	PAO1_00015
aroE_1		Shikimate dehydrogenase (NADP( ))	7	7	1	21	1627	824	824	824	107_05623	141_01652	152_01990	64_05827	65_03743	88_03623	PAO1_00025
prsA		Foldase protein PrsA	7	7	1	21	1629	1286	1286	1286	107_05625	141_01654	152_01988	64_05825	65_03745	88_03625	PAO1_00027
trpI_2		HTH-type transcriptional regulator TrpI	7	7	1	21	1640	887	887	887	107_05636	141_01665	152_01977	64_05814	65_03756	88_03636	PAO1_00038
mbtB		Phenyloxazoline synthase MbtB	7	7	1	21	4092	1016	4316	3844	107_05640	141_05354	152_05652	64_05738	65_05938	88_05633	PAO1_04355
vgrG1_7		Actin cross-linking toxin VgrG1	7	7	1	21	4994	473	1940	1730	107_05696	141_05753	152_05877	64_04435	65_05337	88_01281	PAO1_00097
group_1096		hypothetical protein	7	7	1	21	4985	434	434	434	107_05699	141_05891	152_05873	64_04438	65_05343	88_01286	PAO1_00100
gspK		Putative type II secretion system protein K	7	7	1	21	4491	1001	1001	1001	107_05729	141_05692	152_04717	64_05915	65_05454	88_05165	PAO1_03203
irtA		Iron import ATP-binding/permease protein IrtA	7	7	1	21	4095	785	1712	1579	107_05745	141_05776	152_05896	64_05741	65_05935	88_05630	PAO1_04352
group_11		hypothetical protein	7	7	1	21	6991	686	6464	1670	107_03327	141_03860	152_04209	64_04774	65_03224	88_05067	PAO1_04772
group_110		putative signaling protein	7	7	1	21	7321	1850	1901	1893	107_00246	141_02271	152_01644	64_01227	65_00351	88_02088	PAO1_05090
group_1100		PepSY-associated TM helix	7	7	1	21	4099	1505	1505	1505	107_05749	141_05780	152_05856	64_05745	65_05931	88_05626	PAO1_04348
alr		Alanine racemase, biosynthetic	7	7	1	21	7322	1076	1091	1078	107_00247	141_02273	152_01643	64_01228	65_00350	88_02087	PAO1_05091
group_112		hypothetical protein	7	7	1	21	7360	686	686	686	107_00287	141_02313	152_01603	64_01268	65_00310	88_02047	PAO1_05131
pabB		Aminodeoxychorismate synthase component 1	7	7	1	21	3379	1226	1361	1340	107_01849	141_00665	152_01821	64_03611	65_03915	88_00163	PAO1_01803
ftsY		Signal recognition particle receptor FtsY	7	7	1	21	2212	974	1367	1301	107_02212	141_01417	152_00586	64_03262	65_01855	88_01563	PAO1_00383
pilQ		Type IV pilus biogenesis and competence protein PilQ	7	7	1	21	5170	2132	2144	2140	107_00360	141_01944	152_01530	64_01341	65_00237	88_01976	PAO1_05204
pchA_1		4-hydroxybenzaldehyde dehydrogenase (NADP( ))	7	7	1	21	7290	1469	1475	1470	107_00216	141_02240	152_01674	64_01197	65_00381	88_02119	PAO1_05060
cvaA		Colicin V secretion protein CvaA	7	7	1	21	3896	977	1271	1218	107_03874	141_02726	152_03935	64_05931	65_04317	88_04264	PAO1_04271
tatB		Sec-independent protein translocase protein TatB	7	7	1	21	5141	425	425	425	107_00389	141_01973	152_01501	64_01370	65_00208	88_01947	PAO1_05233
fhuA_3		Ferrichrome-iron receptor	7	7	1	21	4678	2156	2162	2157	107_03002	141_03206	152_01055	64_02310	65_02350	88_03200	PAO1_03011
lemA_2		LemA family protein	7	7	1	21	6711	572	575	572	107_04791	141_03273	152_02740	64_05147	65_02958	88_03852	PAO1_04507
group_115		Fatty acid desaturase	7	7	1	21	5101	938	938	938	107_00423	141_02005	152_02815	64_01402	65_00174	88_01915	PAO1_05266
ccmA		Cytochrome c biogenesis ATP-binding export protein CcmA	7	7	1	21	2760	701	704	701	107_03595	141_04251	152_02256	64_02086	65_03470	88_00450	PAO1_01513
group_1155		Acetyltransferase (GNAT) family protein	7	7	1	21	1163	527	536	532	107_05710	141_04287	152_05097	64_05851	65_05387	88_05566	PAO1_02525
hflC_2		Modulator of FtsH protease HflC	7	7	1	21	1146	1025	1055	1037	107_05259	141_04303	152_05081	64_05924	65_05403	88_05582	PAO1_02508
group_116		hypothetical protein	7	7	1	21	5082	404	491	416	107_00441	141_02023	152_02833	64_01420	65_00156	88_01897	PAO1_05284
group_117		hypothetical protein	7	7	1	21	5079	572	572	572	107_00444	141_02026	152_02836	64_01423	65_00153	88_01894	PAO1_05287
fdhD		Sulfurtransferase FdhD	7	7	1	21	84	839	839	839	107_00505	141_02096	152_02900	64_01485	65_00091	88_03943	PAO1_05348
hslR		Heat shock protein 15	7	7	1	21	68	395	401	400	107_00521	141_02112	152_02916	64_01501	65_00075	88_03959	PAO1_05364
caf1A		F1 capsule-anchoring protein	7	7	1	21	7024	2372	2381	2373	107_05073	141_04517	152_04106	64_05576	65_05727	88_05447	PAO1_04801
mnmC_2		tRNA 5-methylaminomethyl-2-thiouridine biosynthesis bifunctional protein MnmC	7	7	1	21	378	1124	1964	1733	107_00595	141_05613	152_05356	64_00357	65_05134	88_05133	PAO1_03576
group_122		hypothetical protein	7	7	1	21	369	1325	1406	1336	107_00603	141_05622	152_05348	64_00365	65_05142	88_05141	PAO1_03584
glpT_2		Glycerol-3-phosphate transporter	7	7	1	21	3180	1361	1370	1362	107_02042	141_00858	152_04410	64_03418	65_04669	88_00359	PAO1_01610
group_123		hypothetical protein	7	7	1	21	6284	431	431	431	107_00654	141_02419	152_05130	64_00434	65_00648	88_05370	PAO1_03656
paaH_1		3-hydroxyadipyl-CoA dehydrogenase	7	7	1	21	6340	1532	1532	1532	107_00712	141_02477	152_00437	64_00492	65_00703	88_04770	PAO1_03711
group_125		hypothetical protein	7	7	1	21	6115	293	299	294	107_00784	141_02549	152_00365	64_00564	65_00775	88_02712	PAO1_03783
group_130		hypothetical protein	7	7	1	21	6074	980	980	980	107_00852	141_02556	152_00358	64_00626	65_00782	88_02705	PAO1_03790
mexB_1		Multidrug resistance protein MexB	7	7	1	21	6067	2525	3077	2998	107_00859	141_02563	152_00351	64_00634	65_00789	88_02698	PAO1_03797
group_133		hypothetical protein	7	7	1	21	6062	692	695	694	107_00864	141_02568	152_00346	64_00639	65_00794	88_02693	PAO1_03802
group_134		hypothetical protein	7	7	1	21	6009	329	350	344	107_00904	141_00891	152_00306	64_00679	65_00834	88_02638	PAO1_03842
group_135		GDSL-like Lipase/Acylhydrolase family protein	7	7	1	21	5980	743	749	747	107_00933	141_00921	152_00277	64_00709	65_00863	88_02608	PAO1_03871
group_136		hypothetical protein	7	7	1	21	5965	584	584	584	107_00949	141_00936	152_00261	64_00725	65_00878	88_02593	PAO1_03886
group_137		hypothetical protein	7	7	1	21	5940	389	389	389	107_00971	141_00958	152_00235	64_00747	65_00900	88_02570	PAO1_03908
adrB_1		Putative cyclic-di-GMP phosphodiesterase AdrB	7	7	1	21	5901	1571	1580	1576	107_01011	141_00998	152_00195	64_00787	65_00940	88_02530	PAO1_03948
group_140		Tyrosine phosphatase family protein	7	7	1	21	5836	629	656	652	107_01067	141_01066	152_00139	64_00843	65_01003	88_02461	PAO1_04008
group_141		Nitroreductase family protein	7	7	1	21	5772	416	1595	1426	107_01128	141_01129	152_00078	64_00903	65_01066	88_02398	PAO1_04069
group_142		hypothetical protein	7	7	1	21	5761	344	719	663	107_01137	141_01138	152_00069	64_00913	65_01075	88_02389	PAO1_04078
sttH_2		Streptothricin hydrolase	7	7	1	21	5760	581	659	592	107_01138	141_04875	152_00068	64_00914	65_01076	88_02388	PAO1_04079
group_144		Leucine carboxyl methyltransferase	7	7	1	21	5704	590	857	818	107_01193	141_04820	152_00013	64_00969	65_01131	88_02333	PAO1_04135
sulA_2		Cell division inhibitor SulA	7	7	1	21	5416	518	671	558	107_01208	141_04935	152_02417	64_02978	65_05768	88_01269	PAO1_00687
gltR_3		HTH-type transcriptional regulator GltR	7	7	1	21	5458	854	854	854	107_01246	141_04973	152_02454	64_02941	65_05805	88_01231	PAO1_00726
group_15		hypothetical protein	7	7	1	21	1227	965	1148	1046	107_00581	141_02172	152_02976	64_01561	65_00015	88_04019	PAO1_05424
group_150		hypothetical protein	7	7	1	21	5496	815	815	815	107_01274	141_05715	152_02467	64_02910	65_01715	88_01218	PAO1_00755
group_151		hypothetical protein	7	7	1	21	5501	188	194	188	107_01279	141_05720	152_02472	64_02905	65_01710	88_01213	PAO1_00760
btr_2		HTH-type transcriptional activator Btr	7	7	1	21	5511	476	911	831	107_01289	141_00009	152_02482	64_02895	65_01700	88_01203	PAO1_00770
group_155		TM2 domain protein	7	7	1	21	5591	335	434	349	107_01366	141_00083	152_02559	64_02818	65_01622	88_01129	PAO1_00848
group_157		hypothetical protein	7	7	1	21	6507	194	194	194	107_01499	141_00230	152_03454	64_02632	65_01432	88_00982	PAO1_00982
group_158		HIT domain protein	7	7	1	21	6516	428	428	428	107_01507	141_00238	152_03462	64_02624	65_01424	88_00974	PAO1_00990
group_16		Acetyltransferase (GNAT) domain protein	7	7	1	21	5461	506	506	506	107_01249	141_04976	152_02457	64_02938	65_05808	88_01228	PAO1_00729
group_160		hypothetical protein	7	7	1	21	2562	476	512	491	107_01567	141_00301	152_01267	64_01719	65_01355	88_00911	PAO1_01059
group_161		hypothetical protein	7	7	1	21	2934	413	413	413	107_01678	141_00423	152_01378	64_01830	65_01244	88_00793	PAO1_01171
rpaR		HTH-type quorum sensing-dependent transcriptional regulator RpaR	7	7	1	21	2936	731	788	779	107_01680	141_00425	152_01380	64_01832	65_01242	88_00791	PAO1_01173
group_163		Aminoglycoside/hydroxyurea antibiotic resistance kinase	7	7	1	21	4156	821	827	826	107_01737	141_00541	152_01932	64_03722	65_03803	88_00048	PAO1_01913
rfnT		Riboflavin transporter RfnT	7	7	1	21	3471	1169	1169	1169	107_01748	141_00562	152_01921	64_03711	65_03814	88_00059	PAO1_01902
group_165		hypothetical protein	7	7	1	21	3468	518	518	518	107_01751	141_00565	152_01918	64_03708	65_03817	88_00062	PAO1_01899
group_166		hypothetical protein	7	7	1	21	3372	380	380	380	107_01856	141_00672	152_01814	64_03604	65_03922	88_00170	PAO1_01796
guaA_3		GMP synthase [glutamine-hydrolyzing]	7	7	1	21	3350	647	698	690	107_01879	141_00695	152_01791	64_03581	65_03945	88_00193	PAO1_01773
yscH		Yop proteins translocation protein H	7	7	1	21	3342	431	431	431	107_01887	141_00703	152_01783	64_03573	65_03953	88_00201	PAO1_01765
pscE		Type III export protein PscE	7	7	1	21	3339	203	203	203	107_01890	141_00706	152_01780	64_03570	65_03956	88_00204	PAO1_01762
group_17		Cysteine-rich CWC	7	7	1	21	5495	212	212	212	107_01273	141_05714	152_02466	64_02911	65_01716	88_01219	PAO1_00754
group_170		hypothetical protein	7	7	1	21	3332	245	245	245	107_01897	141_00713	152_01773	64_03563	65_03963	88_00211	PAO1_01755
yopD		YopD protein	7	7	1	21	3330	887	887	887	107_01899	141_00715	152_01771	64_03561	65_03965	88_00213	PAO1_01753
lcrV		Virulence-associated V antigen	7	7	1	21	3327	884	884	884	107_01902	141_00718	152_01768	64_03558	65_03968	88_00216	PAO1_01750
group_173		Flagellar hook-length control protein FliK	7	7	1	21	3316	398	398	398	107_01913	141_00729	152_01757	64_03547	65_03979	88_00227	PAO1_01739
mtnC		Phosphatase	7	7	1	21	3305	677	749	687	107_01924	141_00740	152_01746	64_03536	65_03990	88_00238	PAO1_01728
mcpQ_1		Methyl-accepting chemotaxis protein McpQ	7	7	1	21	3259	272	1958	1476	107_01963	141_00779	152_04331	64_03497	65_04590	88_00280	PAO1_01689
group_176		putative HTH-type transcriptional regulator	7	7	1	21	3220	440	440	440	107_02003	141_00819	152_04371	64_03457	65_04630	88_00320	PAO1_01649
group_177		Amidohydrolase	7	7	1	21	3218	896	1034	974	107_02005	141_00821	152_04373	64_03455	65_04632	88_00322	PAO1_01647
nicR		HTH-type transcriptional repressor NicR	7	7	1	21	3216	422	422	422	107_02007	141_00823	152_04375	64_03453	65_04634	88_00324	PAO1_01645
ccoN1_3		Cbb3-type cytochrome c oxidase subunit CcoN1	7	7	1	21	3164	230	1427	1087	107_02057	141_04175	152_05901	64_03403	65_04684	88_00374	PAO1_01594
group_182		hypothetical protein	7	7	1	21	3145	539	539	539	107_02076	141_04194	152_03848	64_03384	65_04703	88_00393	PAO1_01575
dnaX		DNA polymerase III subunit tau	7	7	1	21	3141	632	2045	1626	107_02080	141_04198	152_03844	64_03380	65_04707	88_00397	PAO1_01571
group_184		hypothetical protein	7	7	1	21	1712	770	770	770	107_02109	141_05005	152_00482	64_03367	65_01751	88_01459	PAO1_00280
group_185		hypothetical protein	7	7	1	21	2208	293	566	527	107_02208	141_05816	152_00582	64_03266	65_01851	88_01559	PAO1_00379
group_187		Phosphoribosyl transferase domain protein	7	7	1	21	2329	725	725	725	107_02329	141_01300	152_00702	64_03145	65_01971	88_01679	PAO1_00501
kipI_1		Kinase A inhibitor	7	7	1	21	2335	878	878	878	107_02335	141_01294	152_00708	64_03139	65_01977	88_01685	PAO1_00507
group_189		hypothetical protein	7	7	1	21	2410	515	515	515	107_02406	141_01224	152_00778	64_03068	65_02047	88_01755	PAO1_00579
group_190		hypothetical protein	7	7	1	21	2414	347	347	347	107_02410	141_01220	152_00782	64_03064	65_02051	88_01759	PAO1_00583
group_191		hypothetical protein	7	7	1	21	5371	347	353	352	107_02456	141_01176	152_00831	64_03018	65_02114	88_01808	PAO1_00630
group_194		Putative monooxygenase	7	7	1	21	819	344	344	344	107_02600	141_03688	152_04298	64_03972	65_04224	88_02844	PAO1_02268
group_195		Putative glutamate--cysteine ligase 2	7	7	1	21	808	1133	1214	1167	107_02617	141_03670	152_04287	64_03963	65_04215	88_02862	PAO1_02250
group_196		hypothetical protein	7	7	1	21	805	221	230	224	107_02620	141_03667	152_04284	64_03960	65_04212	88_02865	PAO1_02247
group_197		hypothetical protein	7	7	1	21	801	347	347	347	107_02624	141_03663	152_04280	64_03956	65_04208	88_02869	PAO1_02243
group_198		hypothetical protein	7	7	1	21	792	1097	1097	1097	107_02633	141_03654	152_04271	64_03947	65_04200	88_02878	PAO1_02234
group_199		hypothetical protein	7	7	1	21	785	305	305	305	107_02639	141_03647	152_04265	64_03941	65_04194	88_02885	PAO1_02228
group_20		hypothetical protein	7	7	1	21	2960	554	554	554	107_04668	141_00436	152_01396	64_01848	65_01227	88_00780	PAO1_01188
group_200		Prokaryotic metallothionein	7	7	1	21	3509	239	239	239	107_02663	141_03623	152_04241	64_03917	65_04170	88_02909	PAO1_02204
kipA_2		KipI antagonist	7	7	1	21	3543	548	941	884	107_02695	141_05526	152_04966	64_03885	65_04138	88_02941	PAO1_02172
group_202		hypothetical protein	7	7	1	21	3552	398	398	398	107_02698	141_05528	152_04963	64_03882	65_04135	88_02944	PAO1_02169
group_203		hypothetical protein	7	7	1	21	3580	1661	1667	1663	107_02724	141_03521	152_04930	64_03856	65_04109	88_02971	PAO1_02136
copA_3		Copper resistance protein A	7	7	1	21	3591	1781	1898	1839	107_02732	141_03531	152_04920	64_03848	65_04101	88_02981	PAO1_02126
efpA		putative MFS-type transporter EfpA	7	7	1	21	3602	1124	1415	1373	107_02742	141_03541	152_04910	64_03838	65_04091	88_02991	PAO1_02116
group_207		Antibiotic biosynthesis monooxygenase	7	7	1	21	3609	296	314	301	107_02750	141_03548	152_04903	64_03831	65_04084	88_02998	PAO1_02109
group_208		hypothetical protein	7	7	1	21	3645	218	218	218	107_02780	141_03580	152_05305	64_03800	65_04053	88_03031	PAO1_02078
pcaK_2		4-hydroxybenzoate transporter PcaK	7	7	1	21	3658	1082	1352	1313	107_02792	141_03592	152_05293	64_03788	65_04041	88_03043	PAO1_02066
ppiC_1		Peptidyl-prolyl cis-trans isomerase C	7	7	1	21	3671	278	278	278	107_02802	141_03607	152_05283	64_03778	65_04031	88_03053	PAO1_02056
acdS		1-aminocyclopropane-1-carboxylate deaminase	7	7	1	21	4498	899	932	903	107_02819	141_05437	152_00874	64_02129	65_02169	88_03376	PAO1_03193
group_213		hypothetical protein	7	7	1	21	4632	569	569	569	107_02957	141_03164	152_01010	64_02265	65_02304	88_03241	PAO1_03056
pbuE_2		Purine efflux pump PbuE	7	7	1	21	4656	938	1178	1143	107_02980	141_03189	152_01033	64_02288	65_02328	88_03217	PAO1_03033
group_216		hypothetical protein	7	7	1	21	4661	1223	1508	1466	107_02985	141_03194	152_01038	64_02293	65_02333	88_03212	PAO1_03028
group_217		hypothetical protein	7	7	1	21	4670	257	257	257	107_02994	141_03198	152_01047	64_02302	65_02342	88_03208	PAO1_03019
fabG_2		3-oxoacyl-[acyl-carrier-protein] reductase FabG	7	7	1	21	4671	773	773	773	107_02995	141_03199	152_01048	64_02303	65_02343	88_03207	PAO1_03018
group_219		hypothetical protein	7	7	1	21	4691	368	368	368	107_03015	141_03037	152_01068	64_02323	65_02363	88_03187	PAO1_02998
group_22		hypothetical protein	7	7	1	21	4395	308	377	367	107_05273	141_04611	152_04797	64_00066	65_05532	88_05248	PAO1_03286
group_220		hypothetical protein	7	7	1	21	691	272	272	272	107_03120	141_03373	152_03186	64_05865	65_02873	88_04620	PAO1_02555
group_222		EamA-like transporter family protein	7	7	1	21	567	899	899	899	107_03212	141_03477	152_03281	64_04189	65_02725	88_04358	PAO1_02650
group_223		Acetyltransferase	7	7	1	21	565	560	560	560	107_03214	141_03479	152_03283	64_04191	65_02723	88_04360	PAO1_02652
group_224		hypothetical protein	7	7	1	21	1994	257	257	257	107_03303	141_04069	152_04870	64_04294	65_02633	88_04453	PAO1_02741
group_225		hypothetical protein	7	7	1	21	1999	209	317	301	107_03308	141_04074	152_04875	64_04299	65_02628	88_04458	PAO1_02746
group_226		hypothetical protein	7	7	1	21	2007	272	584	494	107_03309	141_04075	152_04876	64_04300	65_02627	88_04459	PAO1_02747
group_228		hypothetical protein	7	7	1	21	6947	377	377	377	107_03368	141_03819	152_04168	64_04815	65_03183	88_05024	PAO1_04731
group_23		Flp/Fap pilin component	7	7	1	21	4012	212	218	215	107_05573	141_05247	152_05647	64_05811	65_05839	88_05697	PAO1_04441
group_231		Urea transporter	7	7	1	21	2783	914	914	914	107_03572	141_04228	152_02233	64_02109	65_03493	88_00427	PAO1_01536
group_232		Repair protein	7	7	1	21	2734	1256	1268	1260	107_03620	141_04884	152_02281	64_02061	65_03446	88_00475	PAO1_01488
fliK		Flagellar hook-length control protein	7	7	1	21	2725	1283	1283	1283	107_03629	141_04893	152_02290	64_02052	65_03437	88_00484	PAO1_01479
group_234		hypothetical protein	7	7	1	21	2698	335	335	335	107_03645	141_04909	152_02306	64_02036	65_03421	88_00510	PAO1_01463
betI_2		HTH-type transcriptional regulator BetI	7	7	1	21	3096	560	560	560	107_03705	141_05546	152_02364	64_01976	65_03272	88_00646	PAO1_01320
btuB		Vitamin B12 transporter BtuB	7	7	1	21	3084	1838	1850	1844	107_03717	141_05558	152_02376	64_01964	65_03260	88_00658	PAO1_01308
hcnC_1		Hydrogen cyanide synthase subunit HcnC	7	7	1	21	3080	1115	1115	1115	107_03721	141_05562	152_02380	64_01960	65_03256	88_00662	PAO1_01304
hcnB_1		Hydrogen cyanide synthase subunit HcnB	7	7	1	21	3078	1079	1253	1228	107_03723	141_05080	152_02382	64_01958	65_03254	88_00664	PAO1_01302
group_241		hypothetical protein	7	7	1	21	3071	1742	1742	1742	107_03730	141_05089	152_02389	64_01951	65_03247	88_00673	PAO1_01295
group_242		hypothetical protein	7	7	1	21	5673	1007	1007	1007	107_03770	141_02618	152_05797	64_05189	65_04417	88_04156	PAO1_04166
thiL		Thiamine-monophosphate kinase	7	7	1	21	5662	968	968	968	107_03781	141_02629	152_05385	64_05200	65_04406	88_04167	PAO1_04177
prmA_2		Ribosomal protein L11 methyltransferase	7	7	1	21	5653	344	662	616	107_03789	141_02637	152_05393	64_05208	65_04398	88_04175	PAO1_04186
group_246		hypothetical protein	7	7	1	21	3809	356	356	356	107_03791	141_02639	152_05395	64_05210	65_04396	88_04177	PAO1_04188
alkJ_2		Alcohol dehydrogenase [acceptor]	7	7	1	21	3856	1679	1742	1733	107_03830	141_02680	152_03979	64_05249	65_04354	88_04218	PAO1_04227
rpfG_2		Cyclic di-GMP phosphodiesterase response regulator RpfG	7	7	1	21	3860	1244	1244	1244	107_03839	141_02690	152_03970	64_05258	65_04351	88_04228	PAO1_04236
group_249		AIG2-like family protein	7	7	1	21	3924	194	326	307	107_03902	141_02748	152_03913	64_05516	65_04289	88_04286	PAO1_04293
gfa_1		Glutathione-dependent formaldehyde-activating enzyme	7	7	1	21	3957	401	401	401	107_03915	141_02768	152_03899	64_05503	65_04276	88_04309	PAO1_04306
group_254		hypothetical protein	7	7	1	21	473	278	278	278	107_03991	141_01868	152_03562	64_00268	65_05045	88_04896	PAO1_03486
group_255		hypothetical protein	7	7	1	21	237	728	728	728	107_04044	141_01815	152_03506	64_00212	65_05591	88_04950	PAO1_03433
hit		putative HIT-like protein	7	7	1	21	212	437	437	437	107_04069	141_01791	152_03481	64_00188	65_05616	88_04975	PAO1_03408
group_257		hypothetical protein	7	7	1	21	210	812	815	814	107_04071	141_01789	152_04532	64_00186	65_05281	88_05791	PAO1_03406
group_258		hypothetical protein	7	7	1	21	209	1340	2204	1665	107_04073	141_01788	152_04530	64_00184	65_05280	88_05790	PAO1_03404
group_259		hypothetical protein	7	7	1	21	199	734	734	734	107_04082	141_01779	152_04521	64_00175	65_05271	88_05781	PAO1_03395
group_260		hypothetical protein	7	7	1	21	1571	398	398	398	107_04182	141_01598	152_02042	64_04643	65_03683	88_03563	PAO1_05718
yeiR		Zinc-binding GTPase YeiR	7	7	1	21	1558	758	968	938	107_04193	141_01587	152_02053	64_04654	65_03672	88_03552	PAO1_05707
pdxY		Pyridoxal kinase PdxY	7	7	1	21	1541	866	872	868	107_04209	141_01571	152_02070	64_04671	65_03656	88_03535	PAO1_05691
arnE_1		4-amino-4-deoxy-L-arabinose-phosphoundecaprenol flippase subunit ArnE	7	7	1	21	1470	428	428	428	107_04280	141_01499	152_02141	64_04742	65_03585	88_03463	PAO1_05620
glyA_1		Serine hydroxymethyltransferase	7	7	1	21	1439	458	1253	1053	107_04311	141_01468	152_02172	64_04773	65_03554	88_03432	PAO1_05589
group_265		hypothetical protein	7	7	1	21	4940	1349	1352	1349	107_04312	141_05036	152_05431	64_04359	65_02566	88_04512	PAO1_02808
afsK		Serine/threonine-protein kinase AfsK	7	7	1	21	4941	3632	6296	5915	107_04313	141_05037	152_05432	64_04358	65_02567	88_04511	PAO1_02806
group_268		hypothetical protein	7	7	1	21	4944	539	542	539	107_04316	141_05040	152_05435	64_04355	65_02570	88_04508	PAO1_02803
group_269		hypothetical protein	7	7	1	21	4945	278	278	278	107_04317	141_05041	152_05436	64_04354	65_02571	88_04507	PAO1_02802
cueR_2		HTH-type transcriptional regulator CueR	7	7	1	21	4950	488	488	488	107_04322	141_05046	152_05441	64_04349	65_02578	88_04502	PAO1_02797
group_271		hypothetical protein	7	7	1	21	4970	281	281	281	107_04343	141_05067	152_05462	64_04328	65_02599	88_04481	PAO1_02776
inaZ		Actin cross-linking toxin VgrG1	7	7	1	21	4983	623	2225	1767	107_04354	141_05312	152_05732	64_04439	65_05344	88_01287	PAO1_00101
mglA		Galactose/methyl galactoside import ATP-binding protein MglA	7	7	1	21	1857	539	1571	1128	107_04395	141_05853	152_05868	64_04480	65_04829	88_01328	PAO1_00142
group_276		Nucleoside 2-deoxyribosyltransferase	7	7	1	21	1848	626	626	626	107_04403	141_04756	152_05206	64_04488	65_04820	88_01336	PAO1_00150
group_277		MORN repeat variant	7	7	1	21	1052	536	536	536	107_04481	141_04112	152_03710	64_04953	65_05016	88_04718	PAO1_02444
group_278		Gene 25-like lysozyme	7	7	1	21	1042	425	425	425	107_04486	141_04120	152_03705	64_04958	65_05009	88_04713	PAO1_02439
group_28		hypothetical protein	7	7	1	21	3536	974	983	980	107_02688	141_05519	152_04216	64_03892	65_04145	88_02934	PAO1_02179
group_281		hypothetical protein	7	7	1	21	995	143	143	143	107_04532	141_04158	152_03659	64_05005	65_04967	88_04675	PAO1_02393
lgrB_2		Linear gramicidin synthase subunit B	7	7	1	21	978	3239	3749	3676	107_04549	141_05598	152_03642	64_05022	65_04950	88_04658	PAO1_02375
cpcE		HEAT repeats	7	7	1	21	965	965	965	965	107_04561	141_05611	152_03630	64_05034	65_04940	88_04646	PAO1_02363
group_286		hypothetical protein	7	7	1	21	1254	662	713	703	107_04568	141_05511	152_04539	64_01581	65_04440	88_04041	PAO1_05444
comM		Competence protein ComM	7	7	1	21	1292	1073	1493	1433	107_04585	141_05495	152_04556	64_01598	65_04457	88_04057	PAO1_05461
lox		Linoleate 9/13-lipoxygenase	7	7	1	21	2978	365	2057	1581	107_04685	141_00451	152_01413	64_01864	65_01211	88_00765	PAO1_01204
group_29		hypothetical protein	7	7	1	21	7088	512	512	512	107_00022	141_03957	152_03141	64_01003	65_00576	88_02312	PAO1_04866
group_290		hypothetical protein	7	7	1	21	3029	1262	1262	1262	107_04736	141_00503	152_01464	64_01915	65_01160	88_00713	PAO1_01255
oprM_1		Outer membrane protein OprM	7	7	1	21	3047	428	1448	879	107_04754	141_00521	152_01482	64_01933	65_05953	88_00695	PAO1_01273
group_292		hypothetical protein	7	7	1	21	6700	410	836	775	107_04801	141_03263	152_02750	64_05157	65_02948	88_03862	PAO1_04496
yfkM_1		General stress protein 18	7	7	1	21	6676	581	581	581	107_04825	141_03239	152_02774	64_05776	65_02924	88_03886	PAO1_04472
group_295		hypothetical protein	7	7	1	21	3691	140	140	140	107_04858	141_04398	152_04709	64_05397	65_05692	88_05261	PAO1_02038
hpcD_2		5-carboxymethyl-2-hydroxymuconate Delta-isomerase	7	7	1	21	3707	371	371	371	107_04871	141_04385	152_04696	64_05410	65_05679	88_05274	PAO1_02025
nadR		Bifunctional NAD biosynthesis protein NadR	7	7	1	21	3716	527	527	527	107_04880	141_04375	152_04687	64_05419	65_05670	88_05287	PAO1_02016
group_299		hypothetical protein	7	7	1	21	3719	569	569	569	107_04882	141_04373	152_04685	64_05421	65_05668	88_05289	PAO1_02014
group_30		hypothetical protein	7	7	1	21	7180	368	440	429	107_00113	141_03864	152_03050	64_01094	65_00484	88_02219	PAO1_04958
infC		Translation initiation factor IF-3	7	7	1	21	4917	338	533	475	107_04941	141_02820	152_05485	64_02500	65_02550	88_05710	PAO1_02824
group_301		Staphylococcal nuclease homologue	7	7	1	21	4907	518	518	518	107_04952	141_02831	152_05496	64_02489	65_02539	88_05721	PAO1_02835
group_302		hypothetical protein	7	7	1	21	4855	1079	1079	1079	107_05003	141_02883	152_05822	64_02439	65_02489	88_03074	PAO1_02885
dusA		tRNA-dihydrouridine(20/20a) synthase	7	7	1	21	4845	938	1127	1017	107_05011	141_02891	152_01174	64_02429	65_02479	88_03081	PAO1_02892
group_305		hypothetical protein	7	7	1	21	7013	290	290	290	107_05063	141_04528	152_05784	64_05586	65_05717	88_05458	PAO1_04791
group_306		putative HIT-like protein	7	7	1	21	2886	461	461	461	107_05148	141_04670	152_03757	64_05314	65_03295	88_00623	PAO1_01343
group_307	emrB_5	Multidrug export protein EmrB	7	7	1	21	2879	1139	1358	1326	107_05155	141_04663	152_03765	64_05321	65_03302	88_00616	PAO1_01350
yybH		SnoaL-like domain protein	7	7	1	21	2866	407	407	407	107_05167	141_04651	152_03777	64_05333	65_03314	88_00604	PAO1_01362
tam_3		Trans-aconitate 2-methyltransferase	7	7	1	21	2859	623	731	638	107_05174	141_04644	152_03784	64_05340	65_03321	88_00597	PAO1_01369
treA		Periplasmic trehalase	7	7	1	21	1108	1085	1643	1558	107_05230	141_05451	152_05058	64_05632	65_05432	88_05608	PAO1_02485
glyA_3		Serine hydroxymethyltransferase	7	7	1	21	1152	227	1256	984	107_05265	141_04297	152_05087	64_05918	65_05397	88_05576	PAO1_02514
pglF		UDP-N-acetyl-alpha-D-glucosamine C6 dehydratase	7	7	1	21	4447	1862	1997	1970	107_05304	141_04583	152_04767	64_00036	65_05503	88_05214	PAO1_03252
group_317		GDSL-like Lipase/Acylhydrolase family protein	7	7	1	21	4463	1328	1328	1328	107_05325	141_04562	152_04745	64_00015	65_05482	88_05193	PAO1_03231
group_318		Gram-negative bacterial tonB protein	7	7	1	21	1795	215	812	572	107_05340	141_05313	152_05210	64_04541	65_04769	88_01387	PAO1_00203
aroE_2		Quinate/shikimate dehydrogenase (NAD( ))	7	7	1	21	1746	455	854	797	107_05381	141_05809	152_05252	64_04583	65_04728	88_01435	PAO1_00250
mip		Peptidyl-prolyl cis-trans isomerase Mip	7	7	1	21	1228	446	629	602	107_00582	141_02173	152_02977	64_01562	65_00014	88_04020	PAO1_05425
yjaB_2		putative N-acetyltransferase YjaB	7	7	1	21	1741	446	446	446	107_05386	141_04987	152_05257	64_04588	65_04723	88_01440	PAO1_00255
lcdH_1		L-carnitine dehydrogenase	7	7	1	21	1406	479	479	479	107_05431	141_01433	152_02203	64_05668	65_03523	88_03397	PAO1_05558
group_324		hypothetical protein	7	7	1	21	384	209	209	209	107_05489	141_05768	152_05361	64_00352	65_05129	88_05128	PAO1_03571
group_325		hypothetical protein	7	7	1	21	4365	476	479	478	107_05516	141_01699	152_04442	64_00096	65_05186	88_05542	PAO1_03316
group_326		hypothetical protein	7	7	1	21	1656	329	395	385	107_05539	141_01668	152_05540	64_04383	65_05288	88_03639	PAO1_00045
group_327		Helix-turn-helix	7	7	1	21	1665	383	383	383	107_05545	141_01675	152_05547	64_04390	65_05294	88_03646	PAO1_00051
group_328		DSBA-like thioredoxin domain protein	7	7	1	21	1677	704	704	704	107_05555	141_05744	152_05559	64_04402	65_05304	88_03654	PAO1_00064
group_329		Radical SAM superfamily protein	7	7	1	21	5017	863	1058	1030	107_05566	141_05726	152_05570	64_04413	65_05315	88_03665	PAO1_00075
prkC_2		Serine/threonine-protein kinase PrkC	7	7	1	21	5012	1892	3098	2770	107_05571	141_05721	152_05575	64_04418	65_05320	88_03670	PAO1_00080
minE		Cell division topological specificity factor	7	7	1	21	159	254	254	254	107_04123	141_01737	152_04480	64_00134	65_05230	88_05504	PAO1_03354
group_3314		TSCPD domain protein	7	7	1	21	1522	689	689	689	107_04229	141_01551	152_02090	64_04691	65_03636	88_03515	PAO1_05671
rplN		50S ribosomal protein L14	7	7	1	21	4064	368	368	368	107_05667	141_05381	152_05679	64_05711	65_05852	88_05660	PAO1_04382
dhaT_2		1,3-propanediol dehydrogenase	7	7	1	21	3678	1163	1163	1163	107_02807	141_03614	152_05278	64_03773	65_04026	88_03060	PAO1_02051
uvrY_1		Response regulator UvrY	7	7	1	21	2070	632	632	632	107_02442	141_01189	152_00817	64_03032	65_02100	88_01795	PAO1_00616
group_3318		putative acyl-CoA thioester hydrolase	7	7	1	21	1392	404	404	404	107_05445	141_01419	152_02217	64_05654	65_03509	88_03383	PAO1_05544
dnaN		DNA polymerase III subunit beta	7	7	1	21	1604	1103	1103	1103	107_04152	141_01627	152_02013	64_04614	65_03720	88_03599	PAO1_00002
group_332		hypothetical protein	7	7	1	21	1609	1151	1706	1626	107_05605	141_01633	152_02008	64_05845	65_03725	88_03604	PAO1_00007
hflD		High frequency lysogenization protein HflD	7	7	1	21	1951	620	620	620	107_03266	141_04027	152_04832	64_04257	65_02670	88_04411	PAO1_02704
group_3321		hypothetical protein	7	7	1	21	1508	161	161	161	107_04243	141_01537	152_02104	64_04705	65_03622	88_03501	PAO1_05657
group_3322		hypothetical protein	7	7	1	21	4529	230	230	230	107_02853	141_03060	152_00905	64_02160	65_02199	88_03345	PAO1_03160
rplB		50S ribosomal protein L2	7	7	1	21	4057	821	821	821	107_05674	141_05388	152_05686	64_05704	65_05845	88_05667	PAO1_04389
degU_1		Transcriptional regulatory protein DegU	7	7	1	21	6354	653	653	653	107_00726	141_02491	152_00423	64_00506	65_00717	88_04784	PAO1_03725
group_3325		hypothetical protein	7	7	1	21	7225	131	131	131	107_00159	141_05123	152_03004	64_01140	65_00439	88_02177	PAO1_05003
amtB_1		Ammonia channel	7	7	1	21	4547	1208	1208	1208	107_02870	141_03077	152_00923	64_02178	65_02217	88_03328	PAO1_03143
group_3327		hypothetical protein	7	7	1	21	1552	212	212	212	107_04199	141_01581	152_02059	64_04660	65_03666	88_03546	PAO1_05701
group_3328		Heme exporter protein D (CcmD)	7	7	1	21	2763	176	176	176	107_03592	141_04248	152_02253	64_02089	65_03473	88_00447	PAO1_01516
group_3329		SEC-C motif protein	7	7	1	21	2554	200	200	200	107_01575	141_00309	152_01275	64_01727	65_01347	88_00903	PAO1_01067
dctP_1		C4-dicarboxylate-binding periplasmic protein DctP	7	7	1	21	97	995	995	995	107_00492	141_02083	152_02884	64_01471	65_00105	88_03930	PAO1_05335
group_3331		Sigma-70, region 4	7	7	1	21	5420	545	545	545	107_01212	141_04939	152_02421	64_02974	65_05772	88_01265	PAO1_00691
group_3332		hypothetical protein	7	7	1	21	4832	191	191	191	107_05024	141_02904	152_01161	64_02416	65_02466	88_03094	PAO1_02905
astB		N-succinylarginine dihydrolase	7	7	1	21	6450	1346	1346	1346	107_01442	141_00159	152_03395	64_02691	65_01491	88_01053	PAO1_00924
group_3334		hypothetical protein	7	7	1	21	5095	257	257	257	107_00429	141_02011	152_02821	64_01408	65_00168	88_01909	PAO1_05272
ubiX		Flavin prenyltransferase UbiX	7	7	1	21	5694	629	629	629	107_01203	141_04810	152_00003	64_00979	65_01142	88_02323	PAO1_04145
group_3336		hypothetical protein	7	7	1	21	3863	398	398	398	107_03843	141_02694	152_03966	64_05262	65_04348	88_04232	PAO1_04240
group_3337		LysM domain protein	7	7	1	21	1622	1025	1025	1025	107_05618	141_01647	152_01995	64_05832	65_03738	88_03618	PAO1_00020
cynR_4		HTH-type transcriptional regulator CynR	7	7	1	21	2370	878	878	878	107_02368	141_01264	152_00740	64_03107	65_02008	88_01715	PAO1_00540
fadB_2		Fatty acid oxidation complex subunit alpha	7	7	1	21	4571	2147	2147	2147	107_02896	141_03103	152_00949	64_02204	65_02243	88_03302	PAO1_03117
group_3340		Biopolymer transport protein ExbD/TolR	7	7	1	21	4604	440	440	440	107_02929	141_03136	152_00982	64_02237	65_02276	88_03269	PAO1_03084
group_3341		hypothetical protein	7	7	1	21	5540	572	572	572	107_01318	141_00038	152_02511	64_02866	65_01671	88_01174	PAO1_00799
napC		Cytochrome c-type protein NapC	7	7	1	21	2981	596	596	596	107_04688	141_00454	152_01416	64_01867	65_01208	88_00762	PAO1_01207
metR_3		HTH-type transcriptional regulator MetR	7	7	1	21	1860	917	917	917	107_04392	141_05274	152_05694	64_04477	65_05382	88_01325	PAO1_00139
ptk		Tyrosine-protein kinase ptk	7	7	1	21	905	1988	1988	1988	107_02562	141_03731	152_04980	64_04041	65_04879	88_02795	PAO1_02304
hemA		Glutamyl-tRNA reductase	7	7	1	21	7038	1268	1268	1268	107_05087	141_04503	152_05596	64_05562	65_05741	88_05433	PAO1_04815
dnaJ		Chaperone protein DnaJ	7	7	1	21	7136	1133	1133	1133	107_00072	141_03907	152_03091	64_01053	65_00526	88_02262	PAO1_04916
group_3347		Thioesterase superfamily protein	7	7	1	21	3207	446	446	446	107_02016	141_00832	152_04384	64_03444	65_04643	88_00333	PAO1_01636
gbuC_1		Glycine betaine/carnitine transport binding protein GbuC	7	7	1	21	1399	938	938	938	107_05438	141_01426	152_02210	64_05661	65_03516	88_03390	PAO1_05551
group_3349		hypothetical protein	7	7	1	21	1039	545	545	545	107_04489	141_04123	152_03702	64_04961	65_05006	88_04710	PAO1_02436
mraY		Phospho-N-acetylmuramoyl-pentapeptide-transferase	7	7	1	21	6758	1082	1082	1082	107_03548	141_03320	152_02693	64_05100	65_03005	88_03805	PAO1_04554
group_3351		hypothetical protein	7	7	1	21	1998	353	353	353	107_03307	141_04073	152_04874	64_04298	65_02629	88_04457	PAO1_02745
group_3352	cc4_2	Cytochrome c4	7	7	1	21	1516	605	605	605	107_04235	141_01545	152_02096	64_04697	65_03630	88_03509	PAO1_05665
group_3353		CsbD-like protein	7	7	1	21	7115	197	197	197	107_00049	141_03930	152_03114	64_01030	65_00549	88_02285	PAO1_04893
group_3354		hypothetical protein	7	7	1	21	4567	686	686	686	107_02892	141_03099	152_00945	64_02200	65_02239	88_03306	PAO1_03121
group_3355		hypothetical protein	7	7	1	21	2868	332	332	332	107_05165	141_04653	152_03775	64_05331	65_03312	88_00606	PAO1_01360
hpf		Ribosome hibernation promoting factor	7	7	1	21	6806	308	308	308	107_03499	141_03368	152_02645	64_05052	65_03054	88_03757	PAO1_04603
pilT_1		Twitching mobility protein	7	7	1	21	2235	1034	1034	1034	107_02235	141_01394	152_00608	64_03239	65_01878	88_01586	PAO1_00406
pqiA_2		Paraquat-inducible protein A	7	7	1	21	7065	620	620	620	107_05125	141_05645	152_05893	64_05536	65_05966	88_05404	PAO1_04841
lysC		Aspartate kinase Ask_LysC	7	7	1	21	6455	1238	1238	1238	107_01447	141_00164	152_03400	64_02686	65_01486	88_01048	PAO1_00929
hcp1_2		hypothetical protein	7	7	1	21	1041	497	497	497	107_04487	141_04121	152_03704	64_04959	65_05008	88_04712	PAO1_02438
group_3361		Serine hydrolase	7	7	1	21	1791	581	581	581	107_05344	141_05317	152_05214	64_04546	65_04765	88_01391	PAO1_00207
bfd		Bacterioferritin-associated ferredoxin	7	7	1	21	322	221	221	221	107_00648	141_02413	152_05124	64_00428	65_00642	88_05376	PAO1_03650
minD		Septum site-determining protein MinD	7	7	1	21	158	815	815	815	107_04124	141_01736	152_04479	64_00133	65_05229	88_05505	PAO1_03353
lrp_5		Leucine-responsive regulatory protein	7	7	1	21	1330	488	488	488	107_04603	141_04421	152_04574	64_01616	65_04516	88_04076	PAO1_05479
group_3365		HopJ type III effector protein	7	7	1	21	395	338	338	338	107_05478	141_01937	152_05372	64_00341	65_05118	88_05117	PAO1_03560
group_3366		hypothetical protein	7	7	1	21	6322	176	176	176	107_00693	141_02456	152_00456	64_00473	65_00685	88_04748	PAO1_03693
phoB		Phosphate regulon transcriptional regulatory protein PhoB	7	7	1	21	1381	689	689	689	107_04655	141_04473	152_04626	64_01668	65_04567	88_04128	PAO1_05531
bkdA2		2-oxoisovalerate dehydrogenase subunit beta	7	7	1	21	919	1052	1052	1052	107_02548	141_03745	152_04994	64_04055	65_04893	88_02781	PAO1_02318
group_3369		hypothetical protein	7	7	1	21	4688	344	344	344	107_03012	141_03040	152_01065	64_02320	65_02360	88_03190	PAO1_03001
fes		Enterochelin esterase	7	7	1	21	1160	599	1580	1439	107_05707	141_04290	152_05094	64_05854	65_05390	88_05569	PAO1_02521
group_3370	yhaJ_3	HTH-type transcriptional regulator YhaJ	7	7	1	21	139	929	929	929	107_05534	141_01717	152_04460	64_00114	65_05210	88_05524	PAO1_03334
rpmE		50S ribosomal protein L31	7	7	1	21	5161	215	215	215	107_00369	141_01953	152_01521	64_01350	65_00228	88_01967	PAO1_05213
ygaV		putative HTH-type transcriptional regulator YgaV	7	7	1	21	6694	302	302	302	107_04807	141_03257	152_02756	64_05163	65_02942	88_03868	PAO1_04490
group_3373		hypothetical protein	7	7	1	21	3778	188	188	188	107_04926	141_04330	152_04641	64_05466	65_05622	88_05333	PAO1_01966
yiaD_2		putative lipoprotein YiaD	7	7	1	21	2539	881	881	881	107_01589	141_00323	152_01289	64_01741	65_01333	88_00889	PAO1_01081
rapZ		RNase adapter protein RapZ	7	7	1	21	6808	860	860	860	107_03497	141_03370	152_02643	64_05050	65_03056	88_03755	PAO1_04605
yjiK_1		SdiA-regulated	7	7	1	21	2153	932	932	932	107_02156	141_04737	152_00529	64_03320	65_01798	88_01506	PAO1_00327
group_3377		hypothetical protein	7	7	1	21	3436	761	761	761	107_01784	141_00602	152_01885	64_03675	65_03850	88_00099	PAO1_01866
group_3378		hypothetical protein	7	7	1	21	6889	170	170	170	107_03423	141_03766	152_04009	64_04869	65_03129	88_03682	PAO1_04677
group_3379		hypothetical protein	7	7	1	21	3362	371	371	371	107_01866	141_00682	152_01804	64_03594	65_03932	88_00180	PAO1_01786
ftsN_2		Cell division protein FtsN	7	7	1	21	4478	179	659	449	107_05742	141_05705	152_04730	64_05902	65_05467	88_05178	PAO1_03216
hupB_1		DNA-binding protein HU-beta	7	7	1	21	3426	272	272	272	107_01795	141_00613	152_01874	64_03664	65_03861	88_00110	PAO1_01855
ugpA		sn-glycerol-3-phosphate transport system permease protein UgpA	7	7	1	21	4384	932	932	932	107_05497	141_01679	152_04423	64_00077	65_05167	88_05561	PAO1_03297
group_3382		hypothetical protein	7	7	1	21	6495	254	254	254	107_01487	141_00218	152_03442	64_02644	65_01444	88_00994	PAO1_00970
group_3383		hypothetical protein	7	7	1	21	2085	1271	1271	1271	107_02428	141_01203	152_00803	64_03046	65_02086	88_01781	PAO1_00602
ibpB		Small heat shock protein IbpB	7	7	1	21	4462	449	449	449	107_05324	141_04563	152_04746	64_00016	65_05483	88_05194	PAO1_03232
group_3385		putative acyl-CoA thioester hydrolase	7	7	1	21	5989	425	425	425	107_00924	141_00912	152_00286	64_00700	65_00854	88_02617	PAO1_03862
dedA		putative membrane protein	7	7	1	21	5684	665	665	665	107_03759	141_02607	152_05808	64_05178	65_04428	88_04145	PAO1_04155
group_3387		hypothetical protein	7	7	1	21	3101	479	479	479	107_03699	141_04687	152_02358	64_01982	65_03278	88_00640	PAO1_01326
group_3388		hypothetical protein	7	7	1	21	2522	665	665	665	107_01606	141_00340	152_01306	64_01758	65_01316	88_00872	PAO1_01098
rplA		50S ribosomal protein L1	7	7	1	21	4044	695	695	695	107_05722	141_05685	152_05836	64_05897	65_05906	88_05822	PAO1_04402
mbtB_1		Phenyloxazoline synthase MbtB	7	7	1	21	4093	875	5429	4132	107_05743	141_05774	152_05651	64_05739	65_05937	88_05632	PAO1_04354
exbD_1		Biopolymer transport protein ExbD	7	7	1	21	6527	440	440	440	107_01518	141_00249	152_03473	64_02613	65_01413	88_00963	PAO1_01001
group_3391		EamA-like transporter family protein	7	7	1	21	6355	893	893	893	107_00727	141_02492	152_00422	64_00507	65_00718	88_04785	PAO1_03726
hemF		Oxygen-dependent coproporphyrinogen-III oxidase	7	7	1	21	1626	917	917	917	107_05622	141_01651	152_01991	64_05828	65_03742	88_03622	PAO1_00024
group_3393		hypothetical protein	7	7	1	21	7101	176	176	176	107_00035	141_03944	152_03128	64_01016	65_00563	88_02299	PAO1_04879
hscB		Co-chaperone protein HscB	7	7	1	21	5915	521	521	521	107_00996	141_00983	152_00210	64_00772	65_00925	88_02545	PAO1_03933
nusA		Transcription termination/antitermination protein NusA	7	7	1	21	7122	1481	1481	1481	107_00056	141_03923	152_03107	64_01037	65_00542	88_02278	PAO1_04900
group_3396		Peptidase propeptide and YPEB domain protein	7	7	1	21	1988	314	314	314	107_03297	141_04063	152_04864	64_04288	65_02639	88_04447	PAO1_02735
group_3397		MAPEG family protein	7	7	1	21	2384	386	386	386	107_02381	141_01250	152_00753	64_03094	65_02021	88_01729	PAO1_00553
group_3398		putative HTH-type transcriptional regulator	7	7	1	21	6381	1019	1019	1019	107_01373	141_00090	152_03326	64_02760	65_01560	88_01122	PAO1_00855
tatA		Sec-independent protein translocase protein TatA	7	7	1	21	5142	248	248	248	107_00388	141_01972	152_01502	64_01369	65_00209	88_01948	PAO1_05232
irtB		Iron import ATP-binding/permease protein IrtB	7	7	1	21	4096	1367	1724	1673	107_05746	141_05777	152_05853	64_05742	65_05934	88_05629	PAO1_04351
rpsL		30S ribosomal protein S12	7	7	1	21	4049	371	371	371	107_05717	141_05680	152_05841	64_05892	65_05901	88_05817	PAO1_04397
yvoA_1		HTH-type transcriptional repressor YvoA	7	7	1	21	5098	752	752	752	107_00426	141_02008	152_02818	64_01405	65_00171	88_01912	PAO1_05269
rpoA		DNA-directed RNA polymerase subunit alpha	7	7	1	21	4078	1001	1001	1001	107_05652	141_05366	152_05664	64_05726	65_05867	88_05645	PAO1_04367
rseC		Positive regulator of sigma(E), RseC/MucC	7	7	1	21	5529	455	455	455	107_01307	141_00027	152_02500	64_02877	65_01682	88_01185	PAO1_00788
pqqA		Coenzyme PQQ synthesis protein A	7	7	1	21	3684	125	125	125	107_02813	141_03620	152_05272	64_03767	65_04020	88_03066	PAO1_02045
fabZ		3-hydroxyacyl-[acyl-carrier-protein] dehydratase FabZ	7	7	1	21	6098	440	440	440	107_00767	141_02532	152_00382	64_00547	65_00758	88_02729	PAO1_03766
group_3406		hypothetical protein	7	7	1	21	7261	407	407	407	107_00194	141_02217	152_01696	64_01175	65_00403	88_02141	PAO1_05038
group_3407		ACT domain protein	7	7	1	21	2324	515	515	515	107_02324	141_01305	152_00697	64_03150	65_01966	88_01674	PAO1_00496
recQ		ATP-dependent DNA helicase RecQ	7	7	1	21	264	2138	2138	2138	107_04017	141_01842	152_03533	64_00239	65_05564	88_04923	PAO1_03460
gltC_5		HTH-type transcriptional regulator GltC	7	7	1	21	1772	920	920	920	107_05355	141_05335	152_05226	64_04557	65_04754	88_01409	PAO1_00224
ptsP		Phosphoenolpyruvate-dependent phosphotransferase system	7	7	1	21	2172	2279	2279	2279	107_02175	141_04717	152_00549	64_03300	65_01817	88_01526	PAO1_00346
speH		S-adenosylmethionine decarboxylase proenzyme	7	7	1	21	7149	482	482	482	107_00085	141_03894	152_03078	64_01066	65_00513	88_02249	PAO1_04929
lrp_1		Leucine-responsive regulatory protein	7	7	1	21	5748	509	509	509	107_01150	141_04863	152_00056	64_00926	65_01088	88_02376	PAO1_04091
argB		Acetylglutamate kinase	7	7	1	21	1345	905	905	905	107_04618	141_04436	152_04589	64_01631	65_04530	88_04091	PAO1_05494
inaA_2		Lipopolysaccharide kinase (Kdo/WaaP) family protein	7	7	1	21	7401	758	758	758	107_00327	141_02353	152_01563	64_01308	65_00270	88_02007	PAO1_05171
nrdR		Transcriptional repressor NrdR	7	7	1	21	5656	509	509	509	107_03787	141_02635	152_05391	64_05206	65_04400	88_04173	PAO1_04183
group_3416		hypothetical protein	7	7	1	21	3418	221	221	221	107_01805	141_00622	152_01865	64_03654	65_03871	88_00120	PAO1_01846
sdhB		Succinate dehydrogenase iron-sulfur subunit	7	7	1	21	3196	707	707	707	107_02026	141_00842	152_04394	64_03434	65_04653	88_00343	PAO1_01626
group_3418		hypothetical protein	7	7	1	21	4889	209	209	209	107_04970	141_02849	152_05514	64_02471	65_02521	88_05739	PAO1_02853
rimP		Ribosome maturation factor RimP	7	7	1	21	7123	458	458	458	107_00057	141_03922	152_03106	64_01038	65_00541	88_02277	PAO1_04901
group_3420		PhnA protein	7	7	1	21	1865	341	341	341	107_04387	141_05279	152_05699	64_04472	65_05377	88_01320	PAO1_00134
ycaC_3		Isochorismatase family protein	7	7	1	21	4969	680	680	680	107_04342	141_05066	152_05461	64_04329	65_02598	88_04482	PAO1_02777
group_3422		hypothetical protein	7	7	1	21	5864	935	935	935	107_01038	141_01037	152_00168	64_00814	65_00969	88_02490	PAO1_03975
group_3423		hypothetical protein	7	7	1	21	692	194	194	194	107_03119	141_03372	152_03185	64_05866	65_02874	88_04621	PAO1_02554
hmrR		HTH-type transcriptional regulator HmrR	7	7	1	21	7154	398	398	398	107_00090	141_03889	152_03073	64_01071	65_00508	88_02244	PAO1_04934
rho		Transcription termination factor Rho	7	7	1	21	23	1259	1259	1259	107_00566	141_02157	152_02961	64_01546	65_00030	88_04004	PAO1_05409
pcpR_1		PCP degradation transcriptional activation protein	7	7	1	21	7293	896	896	896	107_00219	141_02244	152_01671	64_01200	65_00378	88_02115	PAO1_05063
dsrF		Intracellular sulfur oxidation protein DsrF	7	7	1	21	1930	359	359	359	107_03245	141_04006	152_04811	64_04236	65_02691	88_04390	PAO1_02683
group_3428		PilZ domain protein	7	7	1	21	4626	356	356	356	107_02951	141_03158	152_01004	64_02259	65_02298	88_03247	PAO1_03062
group_3429		Dodecin	7	7	1	21	1641	215	215	215	107_05637	141_01666	152_01976	64_05813	65_03757	88_03637	PAO1_00039
group_3430		hypothetical protein	7	7	1	21	3367	506	506	506	107_01861	141_00677	152_01809	64_03599	65_03927	88_00175	PAO1_01791
clpA		ATP-dependent Clp protease ATP-binding subunit ClpA	7	7	1	21	1944	2276	2276	2276	107_03259	141_04020	152_04825	64_04250	65_02677	88_04404	PAO1_02697
group_3432		Metallo-beta-lactamase superfamily protein	7	7	1	21	6688	785	785	785	107_04813	141_03251	152_02762	64_05169	65_02936	88_03874	PAO1_04484
livH_2		High-affinity branched-chain amino acid transport system permease protein LivH	7	7	1	21	7303	914	914	914	107_00229	141_02254	152_01661	64_01210	65_00368	88_02105	PAO1_05073
group_3434	yabJ_4	2-iminobutanoate/2-iminopropanoate deaminase	7	7	1	21	1361	380	380	380	107_04634	141_04452	152_04605	64_01647	65_04546	88_04107	PAO1_05510
group_3435		hypothetical protein	7	7	1	21	3382	437	437	437	107_01846	141_00662	152_01824	64_03614	65_03912	88_00160	PAO1_01806
ccoP1		Cbb3-type cytochrome c oxidase subunit CcoP1	7	7	1	21	3165	926	926	926	107_02056	141_05886	152_05891	64_03404	65_04683	88_00373	PAO1_01595
zapA		Cell division protein ZapA	7	7	1	21	36	314	314	314	107_00553	141_02144	152_02948	64_01533	65_00043	88_03991	PAO1_05396
mbtH		MbtH-like protein	7	7	1	21	1104	218	218	218	107_05226	141_05455	152_05054	64_05636	65_05436	88_05612	PAO1_02481
gntR_2		putative D-xylose utilization operon transcriptional repressor	7	7	1	21	5562	722	722	722	107_01340	141_00060	152_02533	64_02844	65_01648	88_01152	PAO1_00821
pcpR_5		PCP degradation transcriptional activation protein	7	7	1	21	623	932	932	932	107_03186	141_03447	152_03252	64_04160	65_02807	88_04546	PAO1_02621
group_3441	oprM_1	Outer membrane protein OprM	7	7	1	21	2267	1457	1457	1457	107_02267	141_01362	152_00640	64_03207	65_01910	88_01618	PAO1_00438
iscA		Iron-binding protein IscA	7	7	1	21	5914	323	323	323	107_00997	141_00984	152_00209	64_00773	65_00926	88_02544	PAO1_03934
group_3443		hypothetical protein	7	7	1	21	191	287	287	287	107_04090	141_01771	152_04513	64_00167	65_05263	88_05773	PAO1_03387
clpB_2		Chaperone protein ClpB	7	7	1	21	6897	2564	2564	2564	107_03414	141_03774	152_04122	64_04861	65_03137	88_04979	PAO1_04685
group_3445		Acetyltransferase	7	7	1	21	1955	425	425	425	107_03270	141_04031	152_04836	64_04261	65_02666	88_04415	PAO1_02708
group_3446		hypothetical protein	7	7	1	21	6968	203	203	203	107_03348	141_03839	152_04188	64_04795	65_03203	88_05044	PAO1_04751
livF_2		High-affinity branched-chain amino acid transport ATP-binding protein LivF	7	7	1	21	7300	716	716	716	107_00226	141_02251	152_01664	64_01207	65_00371	88_02108	PAO1_05070
rpoZ		DNA-directed RNA polymerase subunit omega	7	7	1	21	1359	266	266	266	107_04632	141_04450	152_04603	64_01645	65_04544	88_04105	PAO1_05508
rpmG		50S ribosomal protein L33	7	7	1	21	1337	155	155	155	107_04610	141_04428	152_04581	64_01623	65_04523	88_04083	PAO1_05486
group_3450		hypothetical protein	7	7	1	21	1681	416	416	416	107_05559	141_05740	152_05563	64_04406	65_05308	88_03658	PAO1_00068
anoR		Transcriptional activator protein AnoR	7	7	1	21	4111	713	713	713	107_01695	141_05419	152_01973	64_03764	65_03761	88_00003	PAO1_01955
cysT		Sulfate transport system permease protein CysT	7	7	1	21	1704	818	818	818	107_02117	141_05013	152_00490	64_03359	65_01759	88_01467	PAO1_00288
group_3453	cmpR_5	HTH-type transcriptional activator CmpR	7	7	1	21	1461	950	950	950	107_04289	141_01490	152_02150	64_04751	65_03576	88_03454	PAO1_05611
dgkA		Diacylglycerol kinase	7	7	1	21	6353	371	371	371	107_00725	141_02490	152_00424	64_00505	65_00716	88_04783	PAO1_03724
rpmD		50S ribosomal protein L30	7	7	1	21	4072	176	176	176	107_05659	141_05373	152_05671	64_05719	65_05860	88_05652	PAO1_04374
sugE_1		Quaternary ammonium compound-resistance protein SugE	7	7	1	21	5550	305	305	305	107_01328	141_00048	152_02521	64_02856	65_01661	88_01164	PAO1_00809
group_3457		hypothetical protein	7	7	1	21	193	422	422	422	107_04088	141_01773	152_04515	64_00169	65_05265	88_05775	PAO1_03389
fabG_5		3-oxoacyl-[acyl-carrier-protein] reductase FabG	7	7	1	21	4619	743	743	743	107_02944	141_03151	152_00997	64_02252	65_02291	88_03254	PAO1_03069
group_3459	puuA_2	Gamma-glutamylputrescine synthetase PuuA	7	7	1	21	2131	1358	1358	1358	107_02133	141_05029	152_00506	64_03343	65_01775	88_01483	PAO1_00304
ribH		6,7-dimethyl-8-ribityllumazine synthase	7	7	1	21	5660	476	476	476	107_03783	141_02631	152_05387	64_05202	65_04404	88_04169	PAO1_04179
efp		Elongation factor P	7	7	1	21	4779	566	566	566	107_03063	141_02949	152_01115	64_02370	65_02411	88_03139	PAO1_02950
group_3462		YnbE-like lipoprotein	7	7	1	21	1328	191	191	191	107_04601	141_04419	152_04572	64_01614	65_04514	88_04074	PAO1_05477
tsaA_2		putative peroxiredoxin	7	7	1	21	323	602	602	602	107_00647	141_02412	152_05123	64_00427	65_00641	88_05377	PAO1_03649
cyoD		Cytochrome bo(3) ubiquinol oxidase subunit 4	7	7	1	21	2871	335	335	335	107_05162	141_04656	152_03772	64_05328	65_03309	88_00609	PAO1_01357
group_3465		hypothetical protein	7	7	1	21	5861	701	701	701	107_01041	141_01040	152_00165	64_00817	65_00972	88_02487	PAO1_03978
fur_1		Ferric uptake regulation protein	7	7	1	21	7140	404	404	404	107_00076	141_03903	152_03087	64_01057	65_00522	88_02258	PAO1_04920
rpoC		DNA-directed RNA polymerase subunit beta'	7	7	1	21	4048	4199	4199	4199	107_05718	141_05681	152_05840	64_05893	65_05902	88_05818	PAO1_04398
group_3468		L,D-transpeptidase catalytic domain	7	7	1	21	5974	500	500	500	107_00939	141_00927	152_00271	64_00715	65_00869	88_02602	PAO1_03877
occM_1		Octopine transport system permease protein OccM	7	7	1	21	5033	692	692	692	107_00479	141_02070	152_02871	64_01458	65_00118	88_01856	PAO1_05322
pbpX		Putative penicillin-binding protein PbpX	7	7	1	21	3419	1811	1844	1829	107_01802	141_00620	152_01867	64_03657	65_03868	88_00117	PAO1_01848
alg8		Mannuronan synthase	7	7	1	21	6289	1481	1481	1481	107_00659	141_02424	152_05135	64_00439	65_00653	88_05365	PAO1_03661
nuoC		NADH-quinone oxidoreductase subunit C/D	7	7	1	21	1963	1781	1781	1781	107_03278	141_04039	152_04844	64_04269	65_02658	88_04423	PAO1_02716
group_3472		hypothetical protein	7	7	1	21	957	662	662	662	107_02511	141_05197	152_05033	64_04092	65_04932	88_02744	PAO1_02355
group_3473		hypothetical protein	7	7	1	21	7005	263	263	263	107_05055	141_04536	152_05776	64_05594	65_05709	88_05466	PAO1_04783
group_3474		Cbb3-type cytochrome oxidase component FixQ	7	7	1	21	3162	185	185	185	107_02059	141_04177	152_05899	64_03401	65_04686	88_00376	PAO1_01592
fliN		Flagellar motor switch protein FliN	7	7	1	21	2728	473	473	473	107_03626	141_04890	152_02287	64_02055	65_03440	88_00481	PAO1_01482
fpr_1		Ferredoxin--NADP reductase	7	7	1	21	441	776	776	776	107_03963	141_01897	152_03590	64_00296	65_05073	88_05079	PAO1_03514
group_3477		hypothetical protein	7	7	1	21	5747	209	209	209	107_01151	141_04862	152_00055	64_00927	65_01089	88_02375	PAO1_04092
rfaP_1		Lipopolysaccharide core heptose(I) kinase RfaP	7	7	1	21	7402	734	734	734	107_00328	141_02354	152_01562	64_01309	65_00269	88_02006	PAO1_05172
iscU		Iron-sulfur cluster assembly scaffold protein IscU	7	7	1	21	5913	386	386	386	107_00998	141_00985	152_00208	64_00774	65_00927	88_02543	PAO1_03935
sdhE		FAD assembly factor SdhE	7	7	1	21	5523	254	254	254	107_01301	141_00021	152_02494	64_02883	65_01688	88_01191	PAO1_00782
yciI		YCII-related domain protein	7	7	1	21	4370	299	299	299	107_05511	141_01694	152_04437	64_00091	65_05181	88_05547	PAO1_03311
group_3482		putative Fe(2 )-trafficking protein	7	7	1	21	5049	272	272	272	107_00471	141_02053	152_02863	64_01450	65_00126	88_01866	PAO1_05314
group_3483		Glycine zipper 2TM domain protein	7	7	1	21	5907	548	548	548	107_01004	141_00991	152_00202	64_00780	65_00933	88_02537	PAO1_03941
hexR_1		HTH-type transcriptional regulator HexR	7	7	1	21	1463	881	881	881	107_04287	141_01492	152_02148	64_04749	65_03578	88_03456	PAO1_05613
glyQ		Glycine--tRNA ligase alpha subunit	7	7	1	21	1611	947	947	947	107_05607	141_01635	152_02006	64_05843	65_03727	88_03606	PAO1_00009
ftsL		Cell division protein FtsL	7	7	1	21	6762	293	293	293	107_03544	141_03324	152_02689	64_05096	65_03009	88_03801	PAO1_04558
rpmB		50S ribosomal protein L28	7	7	1	21	1338	236	236	236	107_04611	141_04429	152_04582	64_01624	65_04524	88_04084	PAO1_05487
group_3488		ant_ant_sig: anti-anti-sigma factor	7	7	1	21	4843	482	482	482	107_05013	141_02893	152_01172	64_02427	65_02477	88_03083	PAO1_02894
yvdD		LOG family protein YvdD	7	7	1	21	7314	587	587	587	107_00240	141_02265	152_01650	64_01221	65_00357	88_02094	PAO1_05084
atpH		ATP synthase subunit delta	7	7	1	21	1589	536	536	536	107_04167	141_01612	152_02028	64_04629	65_03705	88_03584	PAO1_05732
group_3491		PilZ domain protein	7	7	1	21	4841	299	299	299	107_05015	141_02895	152_01170	64_02425	65_02475	88_03085	PAO1_02896
group_3492		hypothetical protein	7	7	1	21	2677	227	227	227	107_03666	141_04930	152_02327	64_02015	65_03400	88_00531	PAO1_01442
group_3493		hypothetical protein	7	7	1	21	6934	305	305	305	107_03382	141_03806	152_04154	64_04829	65_03169	88_05011	PAO1_04717
mreD		Rod shape-determining protein MreD	7	7	1	21	6822	494	494	494	107_03483	141_05826	152_02629	64_05036	65_03070	88_03741	PAO1_04619
group_3495		Malonate/sodium symporter MadM subunit	7	7	1	21	1775	764	764	764	107_05353	141_05332	152_05223	64_04555	65_04756	88_01406	PAO1_00222
rpsG		30S ribosomal protein S7	7	7	1	21	4050	470	470	470	107_05716	141_05679	152_05842	64_05891	65_05900	88_05816	PAO1_04396
group_3497		Rdx family protein	7	7	1	21	258	290	290	290	107_04023	141_01836	152_03527	64_00233	65_05570	88_04929	PAO1_03454
dapA_1		4-hydroxy-tetrahydrodipicolinate synthase	7	7	1	21	2581	878	878	878	107_01548	141_00281	152_01248	64_01700	65_01374	88_00931	PAO1_01040
rnc		Ribonuclease 3	7	7	1	21	5534	689	689	689	107_01312	141_00032	152_02505	64_02872	65_01677	88_01180	PAO1_00793
group_35		hypothetical protein	7	7	1	21	5749	704	704	704	107_01149	141_04864	152_00057	64_00925	65_01087	88_02377	PAO1_04090
rpsR		30S ribosomal protein S18	7	7	1	21	7326	230	230	230	107_00251	141_02277	152_01639	64_01232	65_00346	88_02083	PAO1_05095
rpsU		30S ribosomal protein S21	7	7	1	21	2093	215	215	215	107_02420	141_01211	152_00795	64_03054	65_02078	88_01773	PAO1_00594
azu		Azurin	7	7	1	21	7313	446	446	446	107_00239	141_02264	152_01651	64_01220	65_00358	88_02095	PAO1_05083
sucC		Succinate--CoA ligase [ADP-forming] subunit beta	7	7	1	21	3200	1166	1166	1166	107_02022	141_00838	152_04390	64_03438	65_04649	88_00339	PAO1_01630
lytR		Sensory transduction protein LytR	7	7	1	21	1235	746	746	746	107_00589	141_02180	152_02984	64_01569	65_00007	88_04027	PAO1_05432
group_3505		Bacteriohemerythrin	7	7	1	21	3293	461	461	461	107_01936	141_00752	152_01734	64_03524	65_04002	88_00250	PAO1_01716
guaB_1		Inosine-5'-monophosphate dehydrogenase	7	7	1	21	5957	1469	1469	1469	107_00954	141_00941	152_00252	64_00730	65_00883	88_02587	PAO1_03891
osmY_3		Osmotically-inducible protein Y	7	7	1	21	6769	578	578	578	107_03537	141_03331	152_02682	64_05089	65_03016	88_03794	PAO1_04565
fis		DNA-binding protein Fis	7	7	1	21	7236	323	323	323	107_00170	141_02192	152_02993	64_01151	65_00428	88_02166	PAO1_05014
fdx_1		2Fe-2S ferredoxin	7	7	1	21	5917	338	338	338	107_00994	141_00981	152_00212	64_00770	65_00923	88_02547	PAO1_03931
czcD_2		Cadmium, cobalt and zinc/H( )-K( ) antiporter	7	7	1	21	2895	959	980	971	107_05139	141_04679	152_03748	64_05305	65_03286	88_00632	PAO1_01334
sspB		Stringent starvation protein B	7	7	1	21	6770	407	407	407	107_03536	141_03332	152_02681	64_05088	65_03017	88_03793	PAO1_04566
nuoH		NADH-quinone oxidoreductase subunit H	7	7	1	21	1967	995	995	995	107_03282	141_04043	152_04848	64_04273	65_02654	88_04427	PAO1_02720
group_3512		Cysteine-rich CPXCG	7	7	1	21	7006	182	182	182	107_05056	141_04535	152_05777	64_05593	65_05710	88_05465	PAO1_04784
group_3513		hypothetical protein	7	7	1	21	2468	191	191	191	107_01656	141_00401	152_01356	64_01808	65_01266	88_00816	PAO1_01148
yohK_2		Inner membrane protein YohK	7	7	1	21	405	686	686	686	107_05469	141_01928	152_03626	64_00332	65_05109	88_05108	PAO1_03550
lolD_2		Lipoprotein-releasing system ATP-binding protein LolD	7	7	1	21	4599	683	683	683	107_02924	141_03131	152_00977	64_02232	65_02271	88_03274	PAO1_03089
hisP_1		Histidine transport ATP-binding protein HisP	7	7	1	21	6443	764	764	764	107_01435	141_00152	152_03388	64_02698	65_01498	88_01060	PAO1_00917
mdoG		Glucans biosynthesis protein G	7	7	1	21	5132	1577	1577	1577	107_00398	141_01982	152_01492	64_01379	65_00199	88_01938	PAO1_05242
gcvH_3		Glycine cleavage system H protein	7	7	1	21	1154	383	383	383	107_05702	141_04295	152_05089	64_05859	65_05395	88_05574	PAO1_02516
amiC_1		N-acetylmuramoyl-L-alanine amidase AmiC	7	7	1	21	7339	1427	1427	1427	107_00266	141_02292	152_01624	64_01247	65_00331	88_02068	PAO1_05110
ompR_4		Transcriptional regulatory protein OmpR	7	7	1	21	4381	728	728	728	107_05500	141_01683	152_04426	64_00080	65_05170	88_05558	PAO1_03300
group_3521		hypothetical protein	7	7	1	21	3475	275	275	275	107_01744	141_00558	152_01925	64_03715	65_03810	88_00055	PAO1_01906
lpxC		UDP-3-O-acyl-N-acetylglucosamine deacetylase	7	7	1	21	6749	911	911	911	107_03557	141_03311	152_02702	64_05109	65_02996	88_03814	PAO1_04545
sdhA		Succinate dehydrogenase flavoprotein subunit	7	7	1	21	3195	1772	1772	1772	107_02027	141_00843	152_04395	64_03433	65_04654	88_00344	PAO1_01625
fecI_3		putative RNA polymerase sigma factor FecI	7	7	1	21	2312	518	518	518	107_02312	141_01317	152_00685	64_03162	65_01954	88_01662	PAO1_00484
group_3525		hypothetical protein	7	7	1	21	1674	506	506	506	107_05552	141_05747	152_05556	64_04399	65_05301	88_03651	PAO1_00061
group_3526		Proteolipid membrane potential modulator	7	7	1	21	2411	158	158	158	107_02407	141_01223	152_00779	64_03067	65_02048	88_01756	PAO1_00580
group_3527		hypothetical protein	7	7	1	21	673	617	617	617	107_03137	141_03397	152_03203	64_04111	65_02856	88_04596	PAO1_02572
glnK		Nitrogen regulatory protein P-II 2	7	7	1	21	1269	338	338	338	107_04583	141_05497	152_04554	64_01596	65_04455	88_04055	PAO1_05459
group_3529		putative acyl-CoA thioester hydrolase	7	7	1	21	1545	482	482	482	107_04206	141_01574	152_02066	64_04667	65_03659	88_03539	PAO1_05694
clpX		ATP-dependent Clp protease ATP-binding subunit ClpX	7	7	1	21	3424	1280	1280	1280	107_01797	141_00615	152_01872	64_03662	65_03863	88_00112	PAO1_01853
group_3531		hypothetical protein	7	7	1	21	1040	1484	1484	1484	107_04488	141_04122	152_03703	64_04960	65_05007	88_04711	PAO1_02437
lptB_3		Lipopolysaccharide export system ATP-binding protein LptB	7	7	1	21	6804	725	725	725	107_03501	141_03366	152_02647	64_05054	65_03052	88_03759	PAO1_04601
sthA		Soluble pyridine nucleotide transhydrogenase	7	7	1	21	4594	1394	1394	1394	107_02919	141_03126	152_00972	64_02227	65_02266	88_03279	PAO1_03094
bolA		DNA-binding transcriptional regulator BolA	7	7	1	21	6407	305	305	305	107_01399	141_00116	152_03352	64_02734	65_01534	88_01096	PAO1_00881
btuE		Thioredoxin/glutathione peroxidase BtuE	7	7	1	21	6388	482	482	482	107_01380	141_00097	152_03333	64_02753	65_01553	88_01115	PAO1_00862
murC		UDP-N-acetylmuramate--L-alanine ligase	7	7	1	21	6754	1442	1442	1442	107_03552	141_03316	152_02697	64_05104	65_03001	88_03809	PAO1_04550
group_3537		hypothetical protein	7	7	1	21	4835	263	263	263	107_05021	141_02901	152_01164	64_02419	65_02469	88_03091	PAO1_02902
group_3538		hypothetical protein	7	7	1	21	4914	326	326	326	107_04944	141_02823	152_05488	64_02497	65_02547	88_05713	PAO1_02827
group_3539		Acetyltransferase (GNAT) domain protein	7	7	1	21	6690	755	755	755	107_04811	141_03253	152_02760	64_05167	65_02938	88_03872	PAO1_04486
icd_1		Isocitrate dehydrogenase [NADP]	7	7	1	21	1947	1256	1256	1256	107_03262	141_04023	152_04828	64_04253	65_02674	88_04407	PAO1_02700
norG_2		HTH-type transcriptional regulator NorG	7	7	1	21	4692	1439	1439	1439	107_03016	141_03036	152_01069	64_02324	65_02364	88_03186	PAO1_02997
lpxA		Acyl-[acyl-carrier-protein]--UDP-N-acetylglucosamine O-acyltransferase	7	7	1	21	6097	776	776	776	107_00766	141_02531	152_00383	64_00546	65_00757	88_02730	PAO1_03765
yhfP		Putative quinone oxidoreductase YhfP	7	7	1	21	3455	992	992	992	107_01765	141_00583	152_01904	64_03694	65_03831	88_00080	PAO1_01885
metK		S-adenosylmethionine synthase	7	7	1	21	2390	1190	1190	1190	107_02387	141_01244	152_00759	64_03088	65_02027	88_01735	PAO1_00559
group_3545		hypothetical protein	7	7	1	21	1489	335	335	335	107_04261	141_01518	152_02122	64_04723	65_03604	88_03482	PAO1_05639
group_3546		hypothetical protein	7	7	1	21	6655	374	374	374	107_04846	141_03218	152_02795	64_05755	65_02903	88_03907	PAO1_04451
nuoJ		NADH-quinone oxidoreductase subunit J	7	7	1	21	1969	500	500	500	107_03284	141_04045	152_04850	64_04275	65_02652	88_04429	PAO1_02722
glnQ_3		Glutamine transport ATP-binding protein GlnQ	7	7	1	21	2848	734	734	734	107_05181	141_04634	152_03791	64_05347	65_03328	88_00587	PAO1_01376
dnaK_2		Chaperone protein DnaK	7	7	1	21	7137	1913	1913	1913	107_00073	141_03906	152_03090	64_01054	65_00525	88_02261	PAO1_04917
potA_2		Spermidine/putrescine import ATP-binding protein PotA	7	7	1	21	2135	1154	1154	1154	107_02137	141_05033	152_00510	64_03339	65_01779	88_01487	PAO1_00308
rplX		50S ribosomal protein L24	7	7	1	21	4065	314	314	314	107_05666	141_05380	152_05678	64_05712	65_05853	88_05659	PAO1_04381
group_3552		hypothetical protein	7	7	1	21	4912	287	287	287	107_04947	141_02826	152_05491	64_02494	65_02544	88_05716	PAO1_02830
moaC		Cyclic pyranopterin monophosphate synthase	7	7	1	21	5799	482	482	482	107_01103	141_01103	152_00103	64_00878	65_01038	88_02424	PAO1_04044
ndhC_2		NAD(P)H-quinone oxidoreductase subunit 3	7	7	1	21	1961	413	413	413	107_03276	141_04037	152_04842	64_04267	65_02660	88_04421	PAO1_02714
group_3555		hypothetical protein	7	7	1	21	4911	233	233	233	107_04948	141_02827	152_05492	64_02493	65_02543	88_05717	PAO1_02831
group_3556		hypothetical protein	7	7	1	21	4863	341	341	341	107_04995	141_02872	152_05538	64_02447	65_02497	88_05762	PAO1_02877
metP		Methionine import system permease protein MetP	7	7	1	21	1530	677	677	677	107_04221	141_01559	152_02082	64_04683	65_03644	88_03523	PAO1_05679
frr		Ribosome-recycling factor	7	7	1	21	6106	557	557	557	107_00775	141_02540	152_00374	64_00555	65_00766	88_02721	PAO1_03774
bfr_3		Bacterioferritin	7	7	1	21	4081	464	464	464	107_05649	141_05363	152_05661	64_05729	65_05870	88_05642	PAO1_04364
sugE_3		Quaternary ammonium compound-resistance protein SugE	7	7	1	21	182	314	314	314	107_04099	141_01762	152_04504	64_00158	65_05254	88_05479	PAO1_03378
rpsJ		30S ribosomal protein S10	7	7	1	21	4053	311	311	311	107_05678	141_05392	152_05690	64_05700	65_05841	88_05671	PAO1_04393
group_3562		Actin-binding protein	7	7	1	21	205	515	515	515	107_04076	141_01785	152_04527	64_00181	65_05277	88_05787	PAO1_03401
group_3563		putative NTE family protein	7	7	1	21	3252	1037	1037	1037	107_01970	141_00786	152_04338	64_03490	65_04597	88_00287	PAO1_01682
grpE		Protein GrpE	7	7	1	21	7138	560	560	560	107_00074	141_03905	152_03089	64_01055	65_00524	88_02260	PAO1_04918
spuD_2		Putrescine-binding periplasmic protein SpuD	7	7	1	21	2133	1103	1103	1103	107_02135	141_05031	152_00508	64_03341	65_01777	88_01485	PAO1_00306
dsbA		Thiol:disulfide interchange protein DsbA	7	7	1	21	1515	635	635	635	107_04236	141_01544	152_02097	64_04698	65_03629	88_03508	PAO1_05664
ycaC_1		Isochorismatase family protein	7	7	1	21	3011	617	617	617	107_04718	141_00485	152_01446	64_01897	65_01178	88_00731	PAO1_01237
group_3568	czcR_2	Transcriptional activator protein CzcR	7	7	1	21	2721	689	689	689	107_03633	141_04897	152_02294	64_02048	65_03433	88_00488	PAO1_01475
group_3569		hypothetical protein	7	7	1	21	6664	359	359	359	107_04837	141_03227	152_02786	64_05764	65_02912	88_03898	PAO1_04460
ypmQ		SCO1 protein	7	7	1	21	1879	635	635	635	107_04373	141_05293	152_05713	64_04458	65_05363	88_01306	PAO1_00120
soj_2		Sporulation initiation inhibitor protein Soj	7	7	1	21	2746	788	788	788	107_03608	141_04264	152_02269	64_02073	65_03458	88_00463	PAO1_01500
group_3572		Cytochrome oxidase maturation protein cbb3-type	7	7	1	21	3157	209	209	209	107_02064	141_04182	152_03860	64_03396	65_04691	88_00381	PAO1_01587
group_3573		hypothetical protein	7	7	1	21	396	311	311	311	107_05477	141_01936	152_05373	64_00340	65_05117	88_05116	PAO1_03559
group_3574		hypothetical protein	7	7	1	21	2511	317	317	317	107_01617	141_00351	152_01317	64_01769	65_01305	88_00861	PAO1_01109
dapH		2,3,4,5-tetrahydropyridine-2,6-dicarboxylate N-acetyltransferase	7	7	1	21	5977	524	524	524	107_00936	141_00924	152_00274	64_00712	65_00866	88_02605	PAO1_03874
aroK_1		Shikimate kinase 1	7	7	1	21	5171	518	518	518	107_00359	141_01943	152_01531	64_01340	65_00238	88_01977	PAO1_05203
cdsA_2		Phosphatidate cytidylyltransferase	7	7	1	21	640	935	935	935	107_03170	141_03430	152_03236	64_04144	65_02823	88_04563	PAO1_02605
group_3578		Putative pterin-4-alpha-carbinolamine dehydratase	7	7	1	21	6422	356	356	356	107_01414	141_00131	152_03367	64_02719	65_01519	88_01081	PAO1_00896
group_3579		hypothetical protein	7	7	1	21	2724	587	587	587	107_03630	141_04894	152_02291	64_02051	65_03436	88_00485	PAO1_01478
lppL		Lipopeptide	7	7	1	21	1257	140	140	140	107_04571	141_05508	152_04542	64_01584	65_04443	88_04044	PAO1_05447
opuAB_2		Glycine betaine transport system permease protein OpuAB	7	7	1	21	1398	839	839	839	107_05439	141_01425	152_02211	64_05660	65_03515	88_03389	PAO1_05550
narW		putative nitrate reductase molybdenum cofactor assembly chaperone NarW	7	7	1	21	5847	740	740	740	107_01055	141_01054	152_00151	64_00831	65_00991	88_02473	PAO1_03996
pgi		Glucose-6-phosphate isomerase	7	7	1	21	7109	1664	1664	1664	107_00043	141_03936	152_03120	64_01024	65_00555	88_02291	PAO1_04887
glnL		Nitrogen regulation protein NR(II)	7	7	1	21	5078	1076	1076	1076	107_00445	141_02027	152_02837	64_01424	65_00152	88_01893	PAO1_05288
group_3585		MAPEG family protein	7	7	1	21	6400	419	419	419	107_01392	141_00109	152_03345	64_02741	65_01541	88_01103	PAO1_00874
nreC_2		Oxygen regulatory protein NreC	7	7	1	21	2770	806	806	806	107_03585	141_04241	152_02246	64_02096	65_03480	88_00440	PAO1_01523
purF		Amidophosphoribosyltransferase	7	7	1	21	4480	1505	1505	1505	107_05740	141_05703	152_04728	64_05904	65_05465	88_05176	PAO1_03214
fusA_2		Elongation factor G 1	7	7	1	21	4051	2120	2120	2120	107_05715	141_05678	152_05843	64_05890	65_05899	88_05815	PAO1_04395
slyD		FKBP-type peptidyl-prolyl cis-trans isomerase SlyD	7	7	1	21	6387	485	485	485	107_01379	141_00096	152_03332	64_02754	65_01554	88_01116	PAO1_00861
group_3590	puuR_3	HTH-type transcriptional regulator PuuR	7	7	1	21	1323	548	548	548	107_04596	141_04414	152_04567	64_01609	65_04509	88_04069	PAO1_05472
rpmC		50S ribosomal protein L29	7	7	1	21	4062	191	191	191	107_05669	141_05383	152_05681	64_05709	65_05850	88_05662	PAO1_04384
cheY_4		Chemotaxis protein CheY	7	7	1	21	1385	902	902	902	107_04659	141_04477	152_04630	64_01672	65_04571	88_04132	PAO1_05535
mraZ		Transcriptional regulator MraZ	7	7	1	21	6764	404	404	404	107_03542	141_03326	152_02687	64_05094	65_03011	88_03799	PAO1_04560
group_3594		hypothetical protein	7	7	1	21	3459	497	497	497	107_01761	141_00579	152_01908	64_03698	65_03827	88_00076	PAO1_01889
cmoA_1		Carboxy-S-adenosyl-L-methionine synthase	7	7	1	21	5539	758	758	758	107_01317	141_00037	152_02510	64_02867	65_01672	88_01175	PAO1_00798
copR		Transcriptional activator protein CopR	7	7	1	21	4831	680	680	680	107_05025	141_02905	152_01160	64_02415	65_02465	88_03095	PAO1_02906
nudF		ADP-ribose pyrophosphatase	7	7	1	21	7363	617	617	617	107_00290	141_02316	152_01600	64_01271	65_00307	88_02044	PAO1_05134
group_3598	crt_2	Short-chain-enoyl-CoA hydratase	7	7	1	21	3443	812	812	812	107_01777	141_00595	152_01892	64_03682	65_03843	88_00092	PAO1_01873
nrdA		Ribonucleoside-diphosphate reductase 1 subunit alpha	7	7	1	21	2965	2891	2891	2891	107_04672	141_00439	152_01400	64_01851	65_01224	88_00777	PAO1_01191
ephA		Epoxide hydrolase A	7	7	1	21	5720	890	890	890	107_01178	141_04835	152_00028	64_00954	65_01116	88_02348	PAO1_04120
group_360		FHA domain protein	7	7	1	21	5005	632	1493	1227	107_05686	141_05794	152_05582	64_04425	65_05327	88_03677	PAO1_00087
group_3600		Polysaccharide biosynthesis/export protein	7	7	1	21	904	794	794	794	107_02563	141_03730	152_04979	64_04040	65_04878	88_02796	PAO1_02303
cheD		Chemoreceptor glutamine deamidase CheD	7	7	1	21	1819	602	602	602	107_04432	141_04785	152_05177	64_04517	65_04791	88_01365	PAO1_00179
rpsI		30S ribosomal protein S9	7	7	1	21	6775	392	392	392	107_03531	141_03337	152_02676	64_05083	65_03022	88_03788	PAO1_04571
zur		Zinc uptake regulation protein	7	7	1	21	1525	503	503	503	107_04226	141_01554	152_02087	64_04688	65_03639	88_03518	PAO1_05674
group_3604		HD domain protein	7	7	1	21	4836	581	581	581	107_05020	141_02900	152_01165	64_02420	65_02470	88_03090	PAO1_02901
degU_4		Transcriptional regulatory protein DegU	7	7	1	21	3692	665	665	665	107_04859	141_04397	152_04708	64_05398	65_05691	88_05262	PAO1_02037
fklB_2		FKBP-type 22 kDa peptidyl-prolyl cis-trans isomerase	7	7	1	21	179	761	761	761	107_04104	141_01757	152_04499	64_00153	65_05249	88_05484	PAO1_03373
xerD		Tyrosine recombinase XerD	7	7	1	21	5992	896	896	896	107_00921	141_00909	152_00289	64_00697	65_00851	88_02620	PAO1_03859
pnp		Polyribonucleotide nucleotidyltransferase	7	7	1	21	7117	2105	2105	2105	107_00051	141_03928	152_03112	64_01032	65_00547	88_02283	PAO1_04895
arfB		Peptidyl-tRNA hydrolase ArfB	7	7	1	21	6419	413	413	413	107_01411	141_00128	152_03364	64_02722	65_01522	88_01084	PAO1_00893
rpoS		RNA polymerase sigma factor RpoS	7	7	1	21	6188	1004	1004	1004	107_00744	141_02509	152_00405	64_00524	65_00735	88_04862	PAO1_03743
group_3611		Helix-turn-helix domain protein	7	7	1	21	4864	344	344	344	107_04994	141_02871	152_05537	64_02448	65_02498	88_05761	PAO1_02876
pyrE		Orotate phosphoribosyltransferase	7	7	1	21	1353	641	641	641	107_04626	141_04444	152_04597	64_01639	65_04538	88_04099	PAO1_05502
algD		GDP-mannose 6-dehydrogenase	7	7	1	21	6288	1310	1310	1310	107_00658	141_02423	152_05134	64_00438	65_00652	88_05366	PAO1_03660
sodB_2		Superoxide dismutase [Fe]	7	7	1	21	6708	581	581	581	107_04794	141_03270	152_02743	64_05150	65_02955	88_03855	PAO1_04504
rubA1		Rubredoxin-1	7	7	1	21	1372	167	167	167	107_04646	141_04464	152_04617	64_01659	65_04558	88_04119	PAO1_05522
betI_3		HTH-type transcriptional regulator BetI	7	7	1	21	1395	593	593	593	107_05442	141_01422	152_02214	64_05657	65_03512	88_03386	PAO1_05547
mlaE_1		putative phospholipid ABC transporter permease protein MlaE	7	7	1	21	6798	797	797	797	107_03508	141_03360	152_02653	64_05060	65_03045	88_03765	PAO1_04594
group_3618		Bacterial protein of unknown function (Gcw_chp)	7	7	1	21	2476	713	713	713	107_01648	141_00393	152_01348	64_01800	65_01274	88_00824	PAO1_01140
rsd		Regulator of sigma D	7	7	1	21	1229	482	482	482	107_00583	141_02174	152_02978	64_01563	65_00013	88_04021	PAO1_05426
msrQ		Protein-methionine-sulfoxide reductase heme-binding subunit MsrQ	7	7	1	21	7067	608	608	608	107_00001	141_03978	152_03162	64_00982	65_00597	88_05840	PAO1_04845
yceI		Protein YceI	7	7	1	21	2263	575	575	575	107_02263	141_01366	152_00636	64_03211	65_01906	88_01614	PAO1_00434
group_3621		hypothetical protein	7	7	1	21	6059	347	347	347	107_00867	141_02571	152_00343	64_00642	65_00797	88_02690	PAO1_03805
ihfA		Integration host factor subunit alpha	7	7	1	21	4922	302	302	302	107_04936	141_02815	152_05480	64_02505	65_02555	88_05705	PAO1_02819
ackA		Acetate kinase	7	7	1	21	6386	1184	1184	1184	107_01378	141_00095	152_03331	64_02755	65_01555	88_01117	PAO1_00860
rpoD		RNA polymerase sigma factor RpoD	7	7	1	21	2096	1853	1853	1853	107_02417	141_01214	152_00792	64_03057	65_02075	88_01770	PAO1_00591
rhaS_2		HTH-type transcriptional regulator	7	7	1	21	5544	752	752	752	107_01322	141_00042	152_02515	64_02862	65_01667	88_01170	PAO1_00803
exoA		Exodeoxyribonuclease	7	7	1	21	1354	779	779	779	107_04627	141_04445	152_04598	64_01640	65_04539	88_04100	PAO1_05503
yhfA		OsmC-like protein	7	7	1	21	5398	422	422	422	107_02489	141_01154	152_00853	64_02996	65_02148	88_01829	PAO1_00667
argG		Argininosuccinate synthase	7	7	1	21	327	1217	1217	1217	107_00643	141_02408	152_05119	64_00423	65_00637	88_05381	PAO1_03645
nfuA		Fe/S biogenesis protein NfuA	7	7	1	21	3470	584	584	584	107_01749	141_00563	152_01920	64_03710	65_03815	88_00060	PAO1_01901
msrP_2		Protein-methionine-sulfoxide reductase catalytic subunit MsrP	7	7	1	21	7068	1013	1013	1013	107_00002	141_03977	152_03161	64_00983	65_00596	88_05839	PAO1_04846
pcnB		Poly(A) polymerase I	7	7	1	21	7104	1403	1403	1403	107_00038	141_03941	152_03125	64_01019	65_00560	88_02296	PAO1_04882
spoT_2		Bifunctional (p)ppGpp synthase/hydrolase SpoT	7	7	1	21	1360	2105	2105	2105	107_04633	141_04451	152_04604	64_01646	65_04545	88_04106	PAO1_05509
cyaY		Protein CyaY	7	7	1	21	1256	335	335	335	107_04570	141_05509	152_04541	64_01583	65_04442	88_04043	PAO1_05446
corC_2		Magnesium and cobalt efflux protein CorC	7	7	1	21	5729	839	839	839	107_01169	141_04844	152_00037	64_00945	65_01107	88_02357	PAO1_04110
ilvC		Ketol-acid reductoisomerase (NADP( ))	7	7	1	21	7070	1016	1016	1016	107_00004	141_03975	152_03159	64_00985	65_00594	88_05837	PAO1_04848
yqjD_2		hypothetical protein	7	7	1	21	4546	329	329	329	107_02869	141_03076	152_00922	64_02177	65_02216	88_03329	PAO1_03144
leuD1		3-isopropylmalate dehydratase small subunit 1	7	7	1	21	4468	638	638	638	107_05330	141_04557	152_04740	64_00010	65_05477	88_05188	PAO1_03226
rplQ		50S ribosomal protein L17	7	7	1	21	4079	389	389	389	107_05651	141_05365	152_05663	64_05727	65_05868	88_05644	PAO1_04366
iscR		HTH-type transcriptional regulator IscR	7	7	1	21	5911	491	491	491	107_01000	141_00987	152_00206	64_00776	65_00929	88_02541	PAO1_03937
group_3639		hypothetical protein	7	7	1	21	6451	290	290	290	107_01443	141_00160	152_03396	64_02690	65_01490	88_01052	PAO1_00925
group_364		hypothetical protein	7	7	1	21	7081	887	887	887	107_00015	141_03964	152_03148	64_00996	65_00583	88_02319	PAO1_04859
glnP		Glutamine transport system permease protein GlnP	7	7	1	21	5135	962	962	962	107_00395	141_01979	152_01495	64_01376	65_00202	88_01941	PAO1_05239
mreB		Rod shape-determining protein MreB	7	7	1	21	6824	1037	1037	1037	107_03481	141_05629	152_02627	64_04927	65_03072	88_03739	PAO1_04621
cspA_3		Major cold shock protein CspA	7	7	1	21	2294	209	209	209	107_02294	141_01335	152_00667	64_03180	65_01937	88_01645	PAO1_00466
glnG		Nitrogen regulation protein NR(I)	7	7	1	21	5077	1430	1430	1430	107_00446	141_02028	152_02838	64_01425	65_00151	88_01892	PAO1_05289
gltA_2		Citrate synthase	7	7	1	21	3192	1286	1286	1286	107_02030	141_00846	152_04398	64_03430	65_04657	88_00347	PAO1_01622
zntB_1		Zinc transport protein ZntB	7	7	1	21	3394	998	998	998	107_01834	141_00650	152_01836	64_03626	65_03900	88_00148	PAO1_01818
group_3646		Polyphosphate kinase 2 (PPK2)	7	7	1	21	1135	914	914	914	107_05248	141_04314	152_05070	64_05614	65_05414	88_05593	PAO1_02497
exbB_2		Biopolymer transport protein ExbB	7	7	1	21	4603	635	635	635	107_02928	141_03135	152_00981	64_02236	65_02275	88_03270	PAO1_03085
rplD		50S ribosomal protein L4	7	7	1	21	4055	602	602	602	107_05676	141_05390	152_05688	64_05702	65_05843	88_05669	PAO1_04391
exbB_4		Biopolymer transport protein ExbB	7	7	1	21	1794	719	719	719	107_05341	141_05314	152_05211	64_04542	65_04768	88_01388	PAO1_00204
hemS		Hemin transport protein HemS	7	7	1	21	7085	1064	1064	1064	107_00019	141_03960	152_03144	64_01000	65_00579	88_02315	PAO1_04863
group_3650		putative acyl-CoA thioester hydrolase	7	7	1	21	2287	404	404	404	107_02287	141_01342	152_00660	64_03187	65_01930	88_01638	PAO1_00459
group_3651		Pentapeptide repeats (8 copies)	7	7	1	21	7078	347	347	347	107_00012	141_03967	152_03151	64_00993	65_00586	88_05829	PAO1_04856
group_3652		hypothetical protein	7	7	1	21	4376	530	530	530	107_05505	141_01688	152_04431	64_00085	65_05175	88_05553	PAO1_03305
secY		Protein translocase subunit SecY	7	7	1	21	4074	1328	1328	1328	107_05657	141_05371	152_05669	64_05721	65_05862	88_05650	PAO1_04372
fumC_1		Fumarate hydratase class II	7	7	1	21	6404	1394	1394	1394	107_01396	141_00113	152_03349	64_02737	65_01537	88_01099	PAO1_00878
group_3655		Ubp3 associated protein Bre5	7	7	1	21	3160	1415	1415	1415	107_02061	141_04179	152_03863	64_03399	65_04688	88_00378	PAO1_01590
group_3656		hypothetical protein	7	7	1	21	4147	209	209	209	107_01728	141_00532	152_01941	64_03731	65_03794	88_00039	PAO1_01922
ftsQ		Cell division protein FtsQ	7	7	1	21	6752	863	863	863	107_03554	141_03314	152_02699	64_05106	65_02999	88_03811	PAO1_04548
pntA		NAD(P) transhydrogenase subunit alpha	7	7	1	21	1797	308	308	308	107_04454	141_04807	152_05155	64_04539	65_04771	88_01385	PAO1_00201
mhqR_1		HTH-type transcriptional regulator MhqR	7	7	1	21	3887	422	422	422	107_03867	141_02718	152_03942	64_05286	65_04324	88_04257	PAO1_04264
group_366		Protein of unknown function, DUF	7	7	1	21	7090	449	449	449	107_00024	141_03955	152_03139	64_01005	65_00574	88_02310	PAO1_04868
ybdM		ParB-like nuclease domain protein	7	7	1	21	3524	635	635	635	107_02678	141_05485	152_04226	64_03902	65_04155	88_02924	PAO1_02189
rplS		50S ribosomal protein L19	7	7	1	21	5988	350	350	350	107_00925	141_00913	152_00285	64_00701	65_00855	88_02616	PAO1_03863
nuoE		NADH-quinone oxidoreductase subunit E	7	7	1	21	1964	500	500	500	107_03279	141_04040	152_04845	64_04270	65_02657	88_04424	PAO1_02717
group_3663		hypothetical protein	7	7	1	21	4706	167	167	167	107_03030	141_03022	152_01083	64_02338	65_02378	88_03172	PAO1_02983
hupB_2		DNA-binding protein HU-beta	7	7	1	21	1369	272	272	272	107_04643	141_04461	152_04614	64_01656	65_04555	88_04116	PAO1_05519
group_3665		hypothetical protein	7	7	1	21	5155	371	371	371	107_00375	141_01959	152_01515	64_01356	65_00222	88_01961	PAO1_05219
map_1		Methionine aminopeptidase	7	7	1	21	6110	785	785	785	107_00779	141_02544	152_00370	64_00559	65_00770	88_02717	PAO1_03778
cheW_2		Chemotaxis protein CheW	7	7	1	21	2250	536	536	536	107_02250	141_01379	152_00623	64_03224	65_01893	88_01601	PAO1_00421
group_3668		Phosphate-starvation-inducible E	7	7	1	21	1252	233	233	233	107_04566	141_05513	152_04537	64_01579	65_04438	88_04039	PAO1_05442
fliG		Flagellar motor switch protein FliG	7	7	1	21	2480	1016	1016	1016	107_01644	141_00389	152_01344	64_01796	65_01278	88_00828	PAO1_01136
phzF_1		Trans-2,3-dihydro-3-hydroxyanthranilate isomerase	7	7	1	21	7092	854	854	854	107_00026	141_03953	152_03137	64_01007	65_00572	88_02308	PAO1_04870
gltP		Proton/glutamate-aspartate symporter	7	7	1	21	1506	1334	1334	1334	107_04245	141_01535	152_02106	64_04707	65_03620	88_03499	PAO1_05655
iscX		Iron-sulphur cluster assembly	7	7	1	21	5918	200	200	200	107_00993	141_00980	152_00213	64_00769	65_00922	88_02548	PAO1_03930
topA		DNA topoisomerase 1	7	7	1	21	4574	2606	2606	2606	107_02899	141_03106	152_00952	64_02207	65_02246	88_03299	PAO1_03114
ywlC		Threonylcarbamoyl-AMP synthase	7	7	1	21	4373	629	629	629	107_05508	141_01691	152_04434	64_00088	65_05178	88_05550	PAO1_03308
group_3674		hypothetical protein	7	7	1	21	6784	446	446	446	107_03522	141_03346	152_02667	64_05074	65_03031	88_03779	PAO1_04580
group_3675		putative enoyl-CoA hydratase 1	7	7	1	21	5698	455	455	455	107_01199	141_04814	152_00007	64_00975	65_01138	88_02327	PAO1_04141
upp		Uracil phosphoribosyltransferase	7	7	1	21	7018	638	638	638	107_05067	141_04523	152_05788	64_05582	65_05721	88_05453	PAO1_04795
rplF		50S ribosomal protein L6	7	7	1	21	4069	533	533	533	107_05662	141_05376	152_05674	64_05716	65_05857	88_05655	PAO1_04377
znuB_2		High-affinity zinc uptake system membrane protein ZnuB	7	7	1	21	1101	905	905	905	107_05223	141_05458	152_05051	64_05639	65_05439	88_05615	PAO1_02478
aprB		Adenylylsulfate reductase subunit beta	7	7	1	21	970	245	245	245	107_04557	141_05606	152_03634	64_05030	65_04942	88_04650	PAO1_02367
group_368		hypothetical protein	7	7	1	21	7130	407	455	420	107_00066	141_03913	152_03097	64_01047	65_00532	88_02268	PAO1_04910
mucA		Sigma factor AlgU negative regulatory protein	7	7	1	21	5527	584	584	584	107_01305	141_00025	152_02498	64_02879	65_01684	88_01187	PAO1_00786
group_3681		hypothetical protein	7	7	1	21	676	167	167	167	107_03134	141_03394	152_03200	64_04108	65_02859	88_04599	PAO1_02569
dnaQ		DNA polymerase III subunit epsilon	7	7	1	21	3438	740	740	740	107_01782	141_00600	152_01887	64_03677	65_03848	88_00097	PAO1_01868
group_3683		Putative transcriptional regulator	7	7	1	21	1637	623	623	623	107_05633	141_01662	152_01980	64_05817	65_03753	88_03633	PAO1_00035
nusG		Transcription termination/antitermination protein NusG	7	7	1	21	4042	479	479	479	107_05724	141_05687	152_05834	64_05899	65_05908	88_05824	PAO1_04404
uvrY_2		Response regulator UvrY	7	7	1	21	534	644	644	644	107_03224	141_03985	152_03294	64_04202	65_02712	88_04369	PAO1_02662
cobM		Precorrin-4 C(11)-methyltransferase	7	7	1	21	4638	752	752	752	107_02963	141_03170	152_01016	64_02271	65_02310	88_03235	PAO1_03050
rpsK		30S ribosomal protein S11	7	7	1	21	4076	389	389	389	107_05654	141_05368	152_05666	64_05724	65_05865	88_05647	PAO1_04369
fda		Fructose-bisphosphate aldolase	7	7	1	21	2399	1064	1064	1064	107_02396	141_01235	152_00768	64_03079	65_02036	88_01744	PAO1_00568
group_3689		hypothetical protein	7	7	1	21	5533	377	377	377	107_01311	141_00031	152_02504	64_02873	65_01678	88_01181	PAO1_00792
smpB		SsrA-binding protein	7	7	1	21	7144	479	518	490	107_00080	141_03899	152_03083	64_01061	65_00518	88_02254	PAO1_04924
group_3690		hypothetical protein	7	7	1	21	225	161	161	161	107_04056	141_01803	152_03494	64_00200	65_05603	88_04962	PAO1_03421
group_3691		Stress-induced bacterial acidophilic repeat motif protein	7	7	1	21	3499	167	167	167	107_02655	141_03632	152_04249	64_03925	65_04178	88_02900	PAO1_02212
cpxR		Transcriptional regulatory protein CpxR	7	7	1	21	4368	677	677	677	107_05513	141_01696	152_04439	64_00093	65_05183	88_05545	PAO1_03313
rnk		Regulator of nucleoside diphosphate kinase	7	7	1	21	1255	404	404	404	107_04569	141_05510	152_04540	64_01582	65_04441	88_04042	PAO1_05445
pal_2		Peptidoglycan-associated lipoprotein	7	7	1	21	6530	506	506	506	107_01521	141_00252	152_03476	64_02610	65_01410	88_00960	PAO1_01004
catD_1		3-oxoadipate enol-lactonase 2	7	7	1	21	5153	857	857	857	107_00377	141_01961	152_01513	64_01358	65_00220	88_01959	PAO1_05221
group_3696	fecI_6	putative RNA polymerase sigma factor FecI	7	7	1	21	3561	509	509	509	107_02705	141_05538	152_04949	64_03875	65_04128	88_02952	PAO1_02155
rpsO		30S ribosomal protein S15	7	7	1	21	7118	269	269	269	107_00052	141_03927	152_03111	64_01033	65_00546	88_02282	PAO1_04896
group_3698		hypothetical protein	7	7	1	21	4890	344	344	344	107_04969	141_02848	152_05513	64_02472	65_02522	88_05738	PAO1_02852
group_3699		hypothetical protein	7	7	1	21	6049	323	323	323	107_00877	141_02581	152_00333	64_00652	65_00807	88_02680	PAO1_03815
group_370		hypothetical protein	7	7	1	21	7155	566	566	566	107_00091	141_03888	152_03072	64_01072	65_00507	88_02243	PAO1_04935
uspA2		Universal stress protein A	7	7	1	21	4568	437	437	437	107_02893	141_03100	152_00946	64_02201	65_02240	88_03305	PAO1_03120
group_3701		Magnesium transporter MgtE	7	7	1	21	6466	1448	1448	1448	107_01458	141_00189	152_03413	64_02673	65_01473	88_01022	PAO1_00941
group_3702		PrkA AAA domain protein	7	7	1	21	2084	1922	1922	1922	107_02429	141_01202	152_00804	64_03045	65_02087	88_01782	PAO1_00603
dfa3		Putative diflavin flavoprotein A 3	7	7	1	21	2591	905	905	905	107_01538	141_00271	152_01238	64_01690	65_01384	88_00941	PAO1_01030
groL		60 kDa chaperonin	7	7	1	21	6728	1643	1643	1643	107_04774	141_03290	152_02723	64_05130	65_02975	88_03835	PAO1_04524
qseB_3		Transcriptional regulatory protein QseB	7	7	1	21	698	680	680	680	107_03112	141_04273	152_03178	64_05873	65_02881	88_04628	PAO1_02547
flhB_2		Flagellar biosynthetic protein FlhB	7	7	1	21	2733	1136	1136	1136	107_03621	141_04885	152_02282	64_02060	65_03445	88_00476	PAO1_01487
cmpR_3		HTH-type transcriptional activator CmpR	7	7	1	21	440	926	926	926	107_03962	141_01898	152_03591	64_00297	65_05074	88_05080	PAO1_03515
group_3708		MarC family integral membrane protein	7	7	1	21	1512	593	593	593	107_04239	141_01541	152_02100	64_04701	65_03626	88_03505	PAO1_05661
rplW		50S ribosomal protein L23	7	7	1	21	4056	299	299	299	107_05675	141_05389	152_05687	64_05703	65_05844	88_05668	PAO1_04390
group_371		hypothetical protein	7	7	1	21	7159	245	245	245	107_00095	141_03884	152_03068	64_01076	65_00503	88_02239	PAO1_04939
cheY_2		Chemotaxis protein CheY	7	7	1	21	2740	374	374	374	107_03614	141_04878	152_02275	64_02067	65_03452	88_00469	PAO1_01494
group_3711		hypothetical protein	7	7	1	21	3349	341	341	341	107_01880	141_00696	152_01790	64_03580	65_03946	88_00194	PAO1_01772
group_3712		Putative neutral zinc metallopeptidase	7	7	1	21	7093	893	893	893	107_00027	141_03952	152_03136	64_01008	65_00571	88_02307	PAO1_04871
fur_2		Ferric uptake regulation protein	7	7	1	21	1062	323	323	323	107_04471	141_04101	152_03720	64_04943	65_05026	88_04728	PAO1_02454
tctD		Transcriptional regulatory protein tctD	7	7	1	21	5519	671	671	671	107_01297	141_00017	152_02490	64_02887	65_01692	88_01195	PAO1_00778
group_3715		hypothetical protein	7	7	1	21	4377	212	212	212	107_05504	141_01687	152_04430	64_00084	65_05174	88_05554	PAO1_03304
atpG		ATP synthase gamma chain	7	7	1	21	1587	860	860	860	107_04169	141_01610	152_02030	64_04631	65_03703	88_03582	PAO1_05730
ygaU		BON domain protein	7	7	1	21	86	437	437	437	107_00503	141_02094	152_02898	64_01483	65_00093	88_03941	PAO1_05346
group_3718		hypothetical protein	7	7	1	21	3352	953	953	953	107_01877	141_00693	152_01793	64_03583	65_03943	88_00191	PAO1_01775
group_3719		hypothetical protein	7	7	1	21	3579	209	209	209	107_02723	141_03520	152_04931	64_03857	65_04110	88_02970	PAO1_02137
cmoM		tRNA 5-carboxymethoxyuridine methyltransferase	7	7	1	21	7167	749	749	749	107_00103	141_03876	152_03060	64_01084	65_00495	88_02231	PAO1_04947
pcm		Protein-L-isoaspartate O-methyltransferase	7	7	1	21	6186	668	668	668	107_00746	141_02511	152_00403	64_00526	65_00737	88_04864	PAO1_03745
asd		Aspartate-semialdehyde dehydrogenase	7	7	1	21	4471	1112	1112	1112	107_05333	141_04554	152_04737	64_00007	65_05474	88_05185	PAO1_03223
rpsF		30S ribosomal protein S6	7	7	1	21	7327	419	419	419	107_00252	141_02278	152_01638	64_01233	65_00345	88_02082	PAO1_05096
rpsS		30S ribosomal protein S19	7	7	1	21	4058	275	275	275	107_05673	141_05387	152_05685	64_05705	65_05846	88_05666	PAO1_04388
group_3724		hypothetical protein	7	7	1	21	1487	317	317	317	107_04263	141_01516	152_02124	64_04725	65_03602	88_03480	PAO1_05637
group_3725		hypothetical protein	7	7	1	21	6425	266	266	266	107_01417	141_00134	152_03370	64_02716	65_01516	88_01078	PAO1_00899
cckA_1		Sensor kinase CckA	7	7	1	21	6741	2096	2096	2096	107_04761	141_03303	152_02710	64_05117	65_02988	88_03822	PAO1_04537
group_3727		hypothetical protein	7	7	1	21	4654	131	131	131	107_02978	141_03186	152_01031	64_02286	65_02326	88_03219	PAO1_03035
group_3728		hypothetical protein	7	7	1	21	5997	284	284	284	107_00916	141_00903	152_00294	64_00691	65_00846	88_02626	PAO1_03854
mnmA		tRNA-specific 2-thiouridylase MnmA	7	7	1	21	1950	1127	1127	1127	107_03265	141_04026	152_04831	64_04256	65_02671	88_04410	PAO1_02703
gcvH_2		Glycine cleavage system H protein	7	7	1	21	7175	467	467	467	107_00109	141_03870	152_03054	64_01090	65_00489	88_02225	PAO1_04953
bfr_2		Bacterioferritin	7	7	1	21	321	476	476	476	107_00649	141_02414	152_05125	64_00429	65_00643	88_05375	PAO1_03651
mrdA		Peptidoglycan D,D-transpeptidase MrdA	7	7	1	21	5710	1940	1940	1940	107_01187	141_04826	152_00019	64_00963	65_01125	88_02339	PAO1_04129
hfq		RNA-binding protein Hfq	7	7	1	21	7336	248	248	248	107_00263	141_02289	152_01627	64_01244	65_00334	88_02071	PAO1_05107
rpoE_1		ECF RNA polymerase sigma-E factor	7	7	1	21	5526	581	581	581	107_01304	141_00024	152_02497	64_02880	65_01685	88_01188	PAO1_00785
group_3734	yiaD_3	putative lipoprotein YiaD	7	7	1	21	4689	809	809	809	107_03013	141_03039	152_01066	64_02321	65_02361	88_03189	PAO1_03000
pstB		Phosphate import ATP-binding protein PstB	7	7	1	21	1387	833	833	833	107_04661	141_04479	152_04632	64_01674	65_04573	88_04134	PAO1_05537
czcR_3		Transcriptional activator protein CzcR	7	7	1	21	6723	683	683	683	107_04779	141_03285	152_02728	64_05135	65_02970	88_03840	PAO1_04519
yttP		putative HTH-type transcriptional regulator YttP	7	7	1	21	4579	701	701	701	107_02904	141_03111	152_00957	64_02212	65_02251	88_03294	PAO1_03109
rplE		50S ribosomal protein L5	7	7	1	21	4066	539	539	539	107_05665	141_05379	152_05677	64_05713	65_05854	88_05658	PAO1_04380
ptsN		Nitrogen regulatory protein	7	7	1	21	6807	464	464	464	107_03498	141_03369	152_02644	64_05051	65_03055	88_03756	PAO1_04604
group_374		hypothetical protein	7	7	1	21	7177	728	728	728	107_00110	141_03867	152_03053	64_01091	65_00488	88_02222	PAO1_04955
nadA		Quinolinate synthase A	7	7	1	21	2587	1058	1058	1058	107_01542	141_00275	152_01242	64_01694	65_01380	88_00937	PAO1_01034
fliM		Flagellar motor switch protein FliM	7	7	1	21	2727	971	971	971	107_03627	141_04891	152_02288	64_02054	65_03439	88_00482	PAO1_01481
group_3742		hypothetical protein	7	7	1	21	5002	518	518	518	107_05688	141_05761	152_05851	64_04427	65_05329	88_01273	PAO1_00089
rplC		50S ribosomal protein L3	7	7	1	21	4054	635	635	635	107_05677	141_05391	152_05689	64_05701	65_05842	88_05670	PAO1_04392
ppiB		Peptidyl-prolyl cis-trans isomerase B	7	7	1	21	3414	497	497	497	107_01814	141_00630	152_01856	64_03646	65_03880	88_00128	PAO1_01838
rplL		50S ribosomal protein L7/L12	7	7	1	21	4046	368	368	368	107_05720	141_05683	152_05838	64_05895	65_05904	88_05820	PAO1_04400
group_3746		hypothetical protein	7	7	1	21	1368	392	392	392	107_04642	141_04460	152_04613	64_01655	65_04554	88_04115	PAO1_05518
group_3747		hypothetical protein	7	7	1	21	2224	323	323	323	107_02224	141_01405	152_00598	64_03250	65_01867	88_01575	PAO1_00395
atpD		ATP synthase subunit beta	7	7	1	21	1586	1376	1376	1376	107_04170	141_01609	152_02031	64_04632	65_03702	88_03581	PAO1_05729
coaX		Type III pantothenate kinase	7	7	1	21	4038	746	746	746	107_05769	141_05880	152_05881	64_05938	65_05916	88_05850	PAO1_04412
group_375		hypothetical protein	7	7	1	21	7196	1235	1235	1235	107_00130	141_05151	152_03033	64_01111	65_00467	88_02206	PAO1_04975
secB		Protein-export protein SecB	7	7	1	21	5073	491	491	491	107_00449	141_02031	152_02841	64_01428	65_00148	88_01888	PAO1_05292
relA		GTP pyrophosphokinase	7	7	1	21	6487	2243	2243	2243	107_01480	141_00211	152_03435	64_02651	65_01451	88_01001	PAO1_00963
rpsC		30S ribosomal protein S3	7	7	1	21	4060	686	686	686	107_05671	141_05385	152_05683	64_05707	65_05848	88_05664	PAO1_04386
ybeY		Endoribonuclease YbeY	7	7	1	21	5730	482	482	482	107_01168	141_04845	152_00038	64_00944	65_01106	88_02358	PAO1_04109
rimK_1		Ribosomal protein S6--L-glutamate ligase	7	7	1	21	66	905	905	905	107_00523	141_02114	152_02918	64_01503	65_00073	88_03961	PAO1_05366
group_3755		hypothetical protein	7	7	1	21	1520	290	290	290	107_04231	141_01549	152_02092	64_04693	65_03634	88_03513	PAO1_05669
rpmI		50S ribosomal protein L35	7	7	1	21	4918	194	194	194	107_04940	141_02819	152_05484	64_02501	65_02551	88_05709	PAO1_02823
group_3757		hypothetical protein	7	7	1	21	4899	197	197	197	107_04960	141_02839	152_05504	64_02481	65_02531	88_05729	PAO1_02843
ahcY		Adenosylhomocysteinase	7	7	1	21	2272	1409	1409	1409	107_02272	141_01357	152_00645	64_03202	65_01915	88_01623	PAO1_00443
ybgC_1		Acyl-CoA thioester hydrolase YbgC	7	7	1	21	6525	446	446	446	107_01516	141_00247	152_03471	64_02615	65_01415	88_00965	PAO1_00999
group_376		Flagellin N-methylase	7	7	1	21	7197	392	494	435	107_00131	141_05150	152_03032	64_01112	65_00466	88_02205	PAO1_04976
gmd		GDP-mannose 4,6-dehydratase	7	7	1	21	1479	971	971	971	107_04271	141_01508	152_02132	64_04733	65_03594	88_03472	PAO1_05629
lptC		Lipopolysaccharide export system protein LptC	7	7	1	21	6802	572	572	572	107_03503	141_03364	152_02649	64_05056	65_03050	88_03761	PAO1_04599
group_3762		hypothetical protein	7	7	1	21	6931	224	224	224	107_03385	141_03803	152_04151	64_04832	65_03166	88_05008	PAO1_04714
group_3763		Outer membrane protein beta-barrel domain protein	7	7	1	21	2987	602	602	602	107_04694	141_00460	152_01422	64_01873	65_01202	88_00756	PAO1_01213
bauD		putative GABA permease	7	7	1	21	1864	1427	1427	1427	107_04388	141_05278	152_05698	64_04473	65_05378	88_01321	PAO1_00135
group_3765		hypothetical protein	7	7	1	21	615	146	146	146	107_03194	141_03455	152_03260	64_04168	65_02799	88_04538	PAO1_02629
rpsH		30S ribosomal protein S8	7	7	1	21	4068	392	392	392	107_05663	141_05377	152_05675	64_05715	65_05856	88_05656	PAO1_04378
ppa		Inorganic pyrophosphatase	7	7	1	21	5682	527	527	527	107_03761	141_02609	152_05806	64_05180	65_04426	88_04147	PAO1_04157
group_3768		hypothetical protein	7	7	1	21	3505	188	188	188	107_02660	141_03626	152_04244	64_03920	65_04173	88_02906	PAO1_02207
mhqP		Putative oxidoreductase MhqP	7	7	1	21	4726	434	434	434	107_03050	141_03002	152_01102	64_02357	65_02398	88_03152	PAO1_02963
group_377		hypothetical protein	7	7	1	21	7204	209	209	209	107_00138	141_05143	152_03025	64_01119	65_00459	88_02198	PAO1_04983
coaD		Phosphopantetheine adenylyltransferase	7	7	1	21	2201	479	479	479	107_02201	141_04689	152_00575	64_03273	65_01844	88_01552	PAO1_00372
group_3771		hypothetical protein	7	7	1	21	472	146	146	146	107_03990	141_01869	152_03563	64_00269	65_05046	88_04895	PAO1_03487
sigW		ECF RNA polymerase sigma factor SigW	7	7	1	21	3397	497	497	497	107_01831	141_00647	152_01839	64_03629	65_03897	88_00145	PAO1_01821
phoQ_1		Virulence sensor histidine kinase PhoQ	7	7	1	21	2989	1346	1346	1346	107_04696	141_00462	152_01424	64_01875	65_01200	88_00754	PAO1_01215
yejB_1		Inner membrane ABC transporter permease protein YejB	7	7	1	21	3431	1082	1082	1082	107_01789	141_00607	152_01880	64_03670	65_03855	88_00104	PAO1_01861
hisB		Histidine biosynthesis bifunctional protein HisB	7	7	1	21	5057	593	593	593	107_00465	141_02047	152_02857	64_01444	65_00132	88_01872	PAO1_05308
ctpB		Carboxy-terminal processing protease CtpB	7	7	1	21	5067	1310	1310	1310	107_00455	141_02037	152_02847	64_01434	65_00142	88_01882	PAO1_05298
hrp1_1		Hypoxic response protein 1	7	7	1	21	783	416	416	416	107_02641	141_03645	152_04263	64_03939	65_04192	88_02887	PAO1_02226
icaR		Biofilm operon icaADBC HTH-type negative transcriptional regulator IcaR	7	7	1	21	4629	638	638	638	107_02954	141_03161	152_01007	64_02262	65_02301	88_03244	PAO1_03059
group_3779		NAD(P)H-dependent FMN reductase	7	7	1	21	3013	557	557	557	107_04720	141_00487	152_01448	64_01899	65_01176	88_00729	PAO1_01239
group_378		hypothetical protein	7	7	1	21	7208	218	218	218	107_00141	141_05140	152_03022	64_01122	65_00456	88_02195	PAO1_04986
group_3780		Cytochrome C oxidase, mono-heme subunit/FixO	7	7	1	21	3167	608	608	608	107_02054	141_05884	152_05903	64_03406	65_04681	88_00371	PAO1_01597
sspA_2		Stringent starvation protein A	7	7	1	21	6771	617	617	617	107_03535	141_03333	152_02680	64_05087	65_03018	88_03792	PAO1_04567
rplT		50S ribosomal protein L20	7	7	1	21	4919	356	356	356	107_04939	141_02818	152_05483	64_02502	65_02552	88_05708	PAO1_02822
cysB		HTH-type transcriptional regulator CysB	7	7	1	21	3375	974	974	974	107_01853	141_00669	152_01817	64_03607	65_03919	88_00167	PAO1_01799
rpsN		30S ribosomal protein S14	7	7	1	21	4067	305	305	305	107_05664	141_05378	152_05676	64_05714	65_05855	88_05657	PAO1_04379
ydjF		Phage shock protein A	7	7	1	21	6000	695	695	695	107_00913	141_00900	152_00297	64_00688	65_00843	88_02629	PAO1_03851
group_3786		Peptidase propeptide and YPEB domain protein	7	7	1	21	1989	308	308	308	107_03298	141_04064	152_04865	64_04289	65_02638	88_04448	PAO1_02736
lipA		Lipoyl synthase	7	7	1	21	5717	983	983	983	107_01180	141_04833	152_00026	64_00956	65_01118	88_02346	PAO1_04122
group_3788		TM2 domain protein	7	7	1	21	2238	404	404	404	107_02238	141_01391	152_00611	64_03236	65_01881	88_01589	PAO1_00409
group_3789		hypothetical protein	7	7	1	21	6406	503	503	503	107_01398	141_00115	152_03351	64_02735	65_01535	88_01097	PAO1_00880
aaeX_2		Protein AaeX	7	7	1	21	223	203	203	203	107_04059	141_01800	152_03491	64_00197	65_05606	88_04965	PAO1_03418
ilvH		Acetolactate synthase isozyme 3 small subunit	7	7	1	21	7071	491	491	491	107_00005	141_03974	152_03158	64_00986	65_00593	88_05836	PAO1_04849
grxD		Glutaredoxin 4	7	7	1	21	319	326	326	326	107_00651	141_02416	152_05127	64_00431	65_00645	88_05373	PAO1_03653
catJ		3-oxoadipate CoA-transferase subunit B	7	7	1	21	1763	782	782	782	107_05364	141_05344	152_05235	64_04566	65_04745	88_01418	PAO1_00233
group_3794		DNA-binding protein HRL53	7	7	1	21	5775	281	281	281	107_01125	141_01126	152_00081	64_00900	65_01063	88_02401	PAO1_04066
rimO_2		Ribosomal protein S12 methylthiotransferase RimO	7	7	1	21	6469	1322	1322	1322	107_01461	141_00192	152_03416	64_02670	65_01470	88_01020	PAO1_00944
rplV		50S ribosomal protein L22	7	7	1	21	4059	332	332	332	107_05672	141_05386	152_05684	64_05706	65_05847	88_05665	PAO1_04387
pstS_2		Phosphate-binding protein PstS	7	7	1	21	1390	971	971	971	107_04664	141_04482	152_04635	64_01677	65_04576	88_04137	PAO1_05540
aaeX_1		Protein AaeX	7	7	1	21	5827	200	200	200	107_01077	141_01075	152_00129	64_00852	65_01012	88_02452	PAO1_04018
rplI		50S ribosomal protein L9	7	7	1	21	7324	446	446	446	107_00249	141_02275	152_01641	64_01230	65_00348	88_02085	PAO1_05093
group_380		hypothetical protein	7	7	1	21	7220	1154	1154	1154	107_00154	141_05128	152_03009	64_01135	65_00444	88_02182	PAO1_04998
gcvR		Glycine cleavage system transcriptional repressor	7	7	1	21	2582	557	557	557	107_01547	141_00280	152_01247	64_01699	65_01375	88_00932	PAO1_01039
acdA_2		Acyl-CoA dehydrogenase	7	7	1	21	4700	1220	1220	1220	107_03024	141_03028	152_01077	64_02332	65_02372	88_03178	PAO1_02989
rcsB_2		Transcriptional regulatory protein RcsB	7	7	1	21	4690	638	638	638	107_03014	141_03038	152_01067	64_02322	65_02362	88_03188	PAO1_02999
sdhC		Succinate dehydrogenase cytochrome b556 subunit	7	7	1	21	3193	386	386	386	107_02029	141_00845	152_04397	64_03431	65_04656	88_00346	PAO1_01623
group_3804		hypothetical protein	7	7	1	21	138	317	317	317	107_05533	141_01716	152_04459	64_00113	65_05209	88_05525	PAO1_03333
trmD		tRNA (guanine-N(1)-)-methyltransferase	7	7	1	21	5987	758	758	758	107_00926	141_00914	152_00284	64_00702	65_00856	88_02615	PAO1_03864
ccmC		Heme exporter protein C	7	7	1	21	2762	755	755	755	107_03593	141_04249	152_02254	64_02088	65_03472	88_00448	PAO1_01515
ttgW		putative HTH-type transcriptional regulator TtgW	7	7	1	21	5151	617	617	617	107_00379	141_01963	152_01511	64_01360	65_00218	88_01957	PAO1_05223
ypjD		Inner membrane protein YpjD	7	7	1	21	5983	800	800	800	107_00930	141_00918	152_00280	64_00706	65_00860	88_02611	PAO1_03868
group_3809		hypothetical protein	7	7	1	21	7166	305	305	305	107_00102	141_03877	152_03061	64_01083	65_00496	88_02232	PAO1_04946
accB_2		Biotin carboxyl carrier protein of acetyl-CoA carboxylase	7	7	1	21	7230	212	470	433	107_00164	141_02186	152_02999	64_01145	65_00434	88_02172	PAO1_05008
group_3810		hypothetical protein	7	7	1	21	1472	203	203	203	107_04278	141_01501	152_02139	64_04740	65_03587	88_03465	PAO1_05622
group_3811		Bacterial extracellular solute-binding proteins, family 3	7	7	1	21	5064	755	755	755	107_00458	141_02040	152_02850	64_01437	65_00139	88_01879	PAO1_05301
tsaC1		4-formylbenzenesulfonate dehydrogenase TsaC1/TsaC2	7	7	1	21	1547	758	758	758	107_04204	141_01576	152_02064	64_04665	65_03661	88_03541	PAO1_05696
atpF		ATP synthase subunit b	7	7	1	21	1590	470	470	470	107_04166	141_01613	152_02027	64_04628	65_03706	88_03585	PAO1_05733
group_3814		Cytochrome C oxidase, mono-heme subunit/FixO	7	7	1	21	3163	611	611	611	107_02058	141_04176	152_05900	64_03402	65_04685	88_00375	PAO1_01593
pyrH		Uridylate kinase	7	7	1	21	6107	737	737	737	107_00776	141_02541	152_00373	64_00556	65_00767	88_02720	PAO1_03775
bamB		Outer membrane protein assembly factor BamB	7	7	1	21	5926	1142	1142	1142	107_00985	141_00972	152_00221	64_00761	65_00914	88_02556	PAO1_03922
atpA		ATP synthase subunit alpha	7	7	1	21	1588	1544	1544	1544	107_04168	141_01611	152_02029	64_04630	65_03704	88_03583	PAO1_05731
rpsM		30S ribosomal protein S13	7	7	1	21	4075	356	356	356	107_05655	141_05369	152_05667	64_05723	65_05864	88_05648	PAO1_04370
bvgA_2		Virulence factors putative positive transcription regulator BvgA	7	7	1	21	4541	623	623	623	107_02864	141_03071	152_00917	64_02172	65_02211	88_03334	PAO1_03149
group_382		hypothetical protein	7	7	1	21	7252	1367	1367	1367	107_00186	141_02208	152_01704	64_01167	65_00412	88_02150	PAO1_05030
mhqR_2		HTH-type transcriptional regulator MhqR	7	7	1	21	376	473	473	473	107_00597	141_05615	152_05354	64_00359	65_05136	88_05135	PAO1_03578
group_3821		Acetyltransferase (GNAT) family protein	7	7	1	21	632	632	632	632	107_03178	141_03438	152_03244	64_04152	65_02815	88_04555	PAO1_02613
group_3822		hypothetical protein	7	7	1	21	3190	254	254	254	107_02032	141_00848	152_04400	64_03428	65_04659	88_00349	PAO1_01620
dps2		DNA protection during starvation protein 2	7	7	1	21	6519	470	470	470	107_01510	141_00241	152_03465	64_02621	65_01421	88_00971	PAO1_00993
rsmD		Ribosomal RNA small subunit methyltransferase D	7	7	1	21	2209	596	596	596	107_02209	141_05817	152_00583	64_03265	65_01852	88_01560	PAO1_00380
group_3825		hypothetical protein	7	7	1	21	613	230	230	230	107_03196	141_03457	152_03262	64_04170	65_02797	88_04536	PAO1_02631
group_3826		hypothetical protein	7	7	1	21	3370	284	284	284	107_01858	141_00674	152_01812	64_03602	65_03924	88_00172	PAO1_01794
ispB		Octaprenyl diphosphate synthase	7	7	1	21	6930	968	968	968	107_03386	141_03802	152_04150	64_04833	65_03165	88_05007	PAO1_04713
group_3828		Anti-sigma-28 factor, FlgM	7	7	1	21	271	323	323	323	107_04010	141_01849	152_03540	64_00246	65_05557	88_04916	PAO1_03467
osmE		Osmotically-inducible putative lipoprotein OsmE	7	7	1	21	7260	344	344	344	107_00193	141_02216	152_01697	64_01174	65_00404	88_02142	PAO1_05037
group_383		hypothetical protein	7	7	1	21	7254	701	701	701	107_00188	141_02210	152_01702	64_01169	65_00410	88_02148	PAO1_05032
lrp_3		Leucine-responsive regulatory protein	7	7	1	21	3572	476	476	476	107_02716	141_03513	152_04938	64_03864	65_04117	88_02963	PAO1_02144
group_3831		ATP-NAD kinase	7	7	1	21	3903	1040	1040	1040	107_03881	141_02733	152_03928	64_05530	65_04310	88_04271	PAO1_04278
mnhC1		Na( )/H( ) antiporter subunit C1	7	7	1	21	2531	338	338	338	107_01597	141_00331	152_01297	64_01749	65_01325	88_00881	PAO1_01089
group_3833		hypothetical protein	7	7	1	21	1427	233	233	233	107_05410	141_01454	152_02182	64_05689	65_03544	88_03418	PAO1_05579
regB		Sensor histidine kinase RegB	7	7	1	21	6837	1268	1268	1268	107_03468	141_05642	152_02614	64_04914	65_03085	88_03726	PAO1_04634
lptB_1		Lipopolysaccharide export system ATP-binding protein LptB	7	7	1	21	2515	767	767	767	107_01613	141_00347	152_01313	64_01765	65_01309	88_00865	PAO1_01105
group_3836		hypothetical protein	7	7	1	21	1058	236	236	236	107_04475	141_04105	152_03716	64_04947	65_05022	88_04724	PAO1_02450
mdtN_3		Multidrug resistance protein MdtN	7	7	1	21	436	971	971	971	107_03958	141_01902	152_03595	64_00301	65_05078	88_05084	PAO1_03519
sppA		Putative signal peptide peptidase SppA	7	7	1	21	4613	980	980	980	107_02938	141_03145	152_00991	64_02246	65_02285	88_03260	PAO1_03075
anr		Transcriptional activator protein Anr	7	7	1	21	3153	734	734	734	107_02068	141_04186	152_03856	64_03392	65_04695	88_00385	PAO1_01583
group_384		MOSC domain protein	7	7	1	21	7259	296	539	504	107_00192	141_02215	152_01698	64_01173	65_00405	88_02143	PAO1_05036
group_3840		hypothetical protein	7	7	1	21	6838	710	710	710	107_03467	141_05643	152_02613	64_04913	65_03086	88_03725	PAO1_04635
guaA_1		GMP synthase [glutamine-hydrolyzing]	7	7	1	21	5961	1577	1577	1577	107_00953	141_00940	152_00253	64_00729	65_00882	88_02588	PAO1_03890
fabA		3-hydroxydecanoyl-[acyl-carrier-protein] dehydratase	7	7	1	21	3223	515	515	515	107_02000	141_00816	152_04368	64_03460	65_04627	88_00317	PAO1_01652
group_3843		hypothetical protein	7	7	1	21	1429	176	176	176	107_05408	141_01456	152_02180	64_05691	65_03546	88_03420	PAO1_05581
accA		Acetyl-coenzyme A carboxylase carboxyl transferase subunit alpha	7	7	1	21	6092	950	950	950	107_00761	141_02526	152_00388	64_00541	65_00752	88_02735	PAO1_03760
dksA_1		RNA polymerase-binding transcription factor DksA	7	7	1	21	7099	446	446	446	107_00033	141_03946	152_03130	64_01014	65_00565	88_02301	PAO1_04877
parA		Chromosome partitioning protein ParA	7	7	1	21	1595	788	788	788	107_04161	141_01618	152_02022	64_04623	65_03711	88_03590	PAO1_05738
phnR_3		Putative transcriptional regulator of 2-aminoethylphosphonate degradation operons	7	7	1	21	164	716	716	716	107_04119	141_01742	152_04484	64_00138	65_05234	88_05499	PAO1_03358
yhdG_1		putative amino acid permease YhdG	7	7	1	21	2771	1367	1367	1367	107_03584	141_04240	152_02245	64_02097	65_03481	88_00439	PAO1_01524
tsf		Elongation factor Ts	7	7	1	21	6108	869	869	869	107_00777	141_02542	152_00372	64_00557	65_00768	88_02719	PAO1_03776
yedZ1		hypothetical protein	7	7	1	21	7268	614	614	614	107_00200	141_02223	152_01690	64_01181	65_00397	88_02135	PAO1_05044
group_3850		Alginate O-acetyl transferase AlgF	7	7	1	21	6298	650	650	650	107_00668	141_02433	152_05144	64_00448	65_00662	88_05356	PAO1_03670
group_3851		hypothetical protein	7	7	1	21	2792	329	329	329	107_03563	141_04219	152_02224	64_02118	65_03502	88_00418	PAO1_01545
argT_2		Lysine/arginine/ornithine-binding periplasmic protein	7	7	1	21	6439	779	779	779	107_01431	141_00148	152_03384	64_02702	65_01502	88_01064	PAO1_00913
malT_2		HTH-type transcriptional regulator MalT	7	7	1	21	2839	692	692	692	107_05189	141_04625	152_03799	64_05355	65_03336	88_00579	PAO1_01384
group_3854		hypothetical protein	7	7	1	21	2354	515	515	515	107_02352	141_01280	152_00724	64_03123	65_01992	88_01699	PAO1_00524
group_3855		hypothetical protein	7	7	1	21	1430	560	560	560	107_05407	141_01457	152_02179	64_05692	65_03547	88_03421	PAO1_05582
group_3856		hypothetical protein	7	7	1	21	4906	230	230	230	107_04953	141_02832	152_05497	64_02488	65_02538	88_05722	PAO1_02836
group_3857		Putative universal stress protein	7	7	1	21	229	455	455	455	107_04052	141_01807	152_03498	64_00204	65_05599	88_04958	PAO1_03425
group_3858		Calcineurin-like phosphoesterase superfamily domain protein	7	7	1	21	2188	473	473	473	107_02189	141_04701	152_00563	64_03286	65_01831	88_01540	PAO1_00360
accD		Acetyl-coenzyme A carboxylase carboxyl transferase subunit beta	7	7	1	21	4476	872	872	872	107_05338	141_04549	152_04732	64_00002	65_05469	88_05180	PAO1_03218
czcR_1		Transcriptional activator protein CzcR	7	7	1	21	7270	689	797	704	107_00202	141_02225	152_01688	64_01183	65_00395	88_02133	PAO1_05046
allE		(S)-ureidoglycine aminohydrolase	7	7	1	21	2941	836	836	836	107_01684	141_00430	152_01384	64_01836	65_01238	88_00786	PAO1_01177
group_3861		hypothetical protein	7	7	1	21	411	344	344	344	107_05463	141_01922	152_03620	64_00326	65_05103	88_05102	PAO1_03544
erpA		Iron-sulfur cluster insertion protein ErpA	7	7	1	21	5410	350	350	350	107_02501	141_01142	152_00865	64_02984	65_02160	88_01841	PAO1_00679
bigR		Biofilm growth-associated repressor	7	7	1	21	2391	1001	1001	1001	107_02388	141_01243	152_00760	64_03087	65_02028	88_01736	PAO1_00560
typA		GTP-binding protein TypA/BipA	7	7	1	21	5085	1817	1817	1817	107_00438	141_02020	152_02830	64_01417	65_00159	88_01900	PAO1_05281
group_3865		hypothetical protein	7	7	1	21	5746	392	392	392	107_01152	141_04861	152_00054	64_00928	65_01090	88_02374	PAO1_04093
nuoB		NADH-quinone oxidoreductase subunit B	7	7	1	21	1962	677	677	677	107_03277	141_04038	152_04843	64_04268	65_02659	88_04422	PAO1_02715
zapE_2		Cell division protein ZapE	7	7	1	21	6781	1094	1094	1094	107_03525	141_03343	152_02670	64_05077	65_03028	88_03782	PAO1_04577
recA		Protein RecA	7	7	1	21	6367	1040	1040	1040	107_00739	141_02504	152_00410	64_00519	65_00730	88_04797	PAO1_03738
uacT_2		Uric acid transporter UacT	7	7	1	21	2800	1367	1367	1367	107_03562	141_04218	152_02223	64_02119	65_03503	88_00417	PAO1_01546
rpoE_2		ECF RNA polymerase sigma factor RpoE	7	7	1	21	4693	635	635	635	107_03017	141_03035	152_01070	64_02325	65_02365	88_03185	PAO1_02996
group_3871	yabJ_1	2-iminobutanoate/2-iminopropanoate deaminase	7	7	1	21	1413	422	422	422	107_05424	141_01440	152_02196	64_05675	65_03530	88_03404	PAO1_05565
greA		Transcription elongation factor GreA	7	7	1	21	7131	476	476	476	107_00067	141_03912	152_03096	64_01048	65_00531	88_02267	PAO1_04911
group_3873		hypothetical protein	7	7	1	21	6767	245	245	245	107_03539	141_03329	152_02684	64_05091	65_03014	88_03796	PAO1_04563
group_3874		hypothetical protein	7	7	1	21	2715	209	209	209	107_03639	141_04903	152_02300	64_02042	65_03427	88_00494	PAO1_01469
group_3875		hypothetical protein	7	7	1	21	4601	533	533	533	107_02926	141_03133	152_00979	64_02234	65_02273	88_03272	PAO1_03087
gdhA		NADP-specific glutamate dehydrogenase	7	7	1	21	6949	1337	1337	1337	107_03366	141_03821	152_04170	64_04813	65_03185	88_05026	PAO1_04733
group_3877		hypothetical protein	7	7	1	21	7073	452	452	452	107_00007	141_03972	152_03156	64_00988	65_00591	88_05834	PAO1_04851
phaJ		(R)-specific enoyl-CoA hydratase	7	7	1	21	220	470	470	470	107_04062	141_01797	152_03488	64_00194	65_05609	88_04968	PAO1_03415
group_3879		hypothetical protein	7	7	1	21	1553	401	401	401	107_04198	141_01582	152_02058	64_04659	65_03667	88_03547	PAO1_05702
lhpI		Delta(1)-pyrroline-2-carboxylate reductase	7	7	1	21	7299	860	932	921	107_00225	141_02250	152_01665	64_01206	65_00372	88_02109	PAO1_05069
rpsD		30S ribosomal protein S4	7	7	1	21	4077	620	620	620	107_05653	141_05367	152_05665	64_05725	65_05866	88_05646	PAO1_04368
czcR_2		Transcriptional activator protein CzcR	7	7	1	21	654	674	674	674	107_03156	141_03416	152_03222	64_04130	65_02837	88_04577	PAO1_02591
acpP_2		Acyl carrier protein	7	7	1	21	4620	236	236	236	107_02945	141_03152	152_00998	64_02253	65_02292	88_03253	PAO1_03068
phoP		Virulence transcriptional regulatory protein PhoP	7	7	1	21	2988	677	677	677	107_04695	141_00461	152_01423	64_01874	65_01201	88_00755	PAO1_01214
cheW_3		Chemotaxis protein CheW	7	7	1	21	2748	479	479	479	107_03606	141_04262	152_02267	64_02075	65_03460	88_00461	PAO1_01502
mopII		Molybdenum-pterin-binding protein 2	7	7	1	21	394	215	215	215	107_05479	141_01938	152_05371	64_00342	65_05119	88_05118	PAO1_03561
nqrE		Na( )-translocating NADH-quinone reductase subunit E	7	7	1	21	4590	608	608	608	107_02915	141_03122	152_00968	64_02223	65_02262	88_03283	PAO1_03098
rcnR		Transcriptional repressor RcnR	7	7	1	21	2894	275	275	275	107_05140	141_04678	152_03749	64_05306	65_03287	88_00631	PAO1_01335
group_3888		Cro/C1-type HTH DNA-binding domain protein	7	7	1	21	1424	206	206	206	107_05413	141_01451	152_02185	64_05686	65_03541	88_03415	PAO1_05576
group_3889		Tripartite tricarboxylate transporter family receptor	7	7	1	21	5517	983	983	983	107_01295	141_00015	152_02488	64_02889	65_01694	88_01197	PAO1_00776
mscS_1		Small-conductance mechanosensitive channel	7	7	1	21	7316	851	869	866	107_00242	141_02267	152_01648	64_01223	65_00355	88_02092	PAO1_05086
rpsA_2		30S ribosomal protein S1	7	7	1	21	4411	1679	1679	1679	107_05289	141_04595	152_04781	64_00050	65_05516	88_05232	PAO1_03270
exbB_1		Biopolymer transport protein ExbB	7	7	1	21	6526	695	695	695	107_01517	141_00248	152_03472	64_02614	65_01414	88_00964	PAO1_01000
rppH		RNA pyrophosphohydrolase	7	7	1	21	2171	479	479	479	107_02174	141_04718	152_00548	64_03301	65_01816	88_01525	PAO1_00345
group_3893		GTP cyclohydrolase 1 type 2	7	7	1	21	5968	317	317	317	107_00945	141_00933	152_00265	64_00721	65_00875	88_02596	PAO1_03883
group_3894		hypothetical protein	7	7	1	21	2203	548	548	548	107_02203	141_05811	152_00577	64_03271	65_01846	88_01554	PAO1_00374
lepA		Elongation factor 4	7	7	1	21	5531	1799	1799	1799	107_01309	141_00029	152_02502	64_02875	65_01680	88_01183	PAO1_00790
group_3896		Ion channel	7	7	1	21	5505	644	644	644	107_01283	141_00003	152_02476	64_02901	65_01706	88_01209	PAO1_00764
group_3897		hypothetical protein	7	7	1	21	7058	602	602	602	107_05118	141_05652	152_05615	64_05543	65_05760	88_05411	PAO1_04834
walR_1		Transcriptional regulatory protein WalR	7	7	1	21	2248	407	407	407	107_02248	141_01381	152_00621	64_03226	65_01891	88_01599	PAO1_00419
rpoH		RNA polymerase sigma factor RpoH	7	7	1	21	2215	854	854	854	107_02215	141_01414	152_00589	64_03259	65_01858	88_01566	PAO1_00386
group_39		hypothetical protein	7	7	1	21	5469	422	476	429	107_01252	141_04979	152_02460	64_02935	65_05811	88_01225	PAO1_00732
nnr		Bifunctional NAD(P)H-hydrate repair enzyme Nnr	7	7	1	21	7341	1508	1508	1508	107_00268	141_02294	152_01622	64_01249	65_00329	88_02066	PAO1_05112
nuoM		NADH-quinone oxidoreductase subunit M	7	7	1	21	1972	1529	1529	1529	107_03287	141_04048	152_04853	64_04278	65_02649	88_04432	PAO1_02725
bluR_1		HTH-type transcriptional repressor BluR	7	7	1	21	4931	356	356	356	107_04935	141_02814	152_05479	64_02506	65_02556	88_05704	PAO1_02818
iscS_1		Cysteine desulfurase IscS	7	7	1	21	5912	1214	1214	1214	107_00999	141_00986	152_00207	64_00775	65_00928	88_02542	PAO1_03936
pqqD		Coenzyme PQQ synthesis protein D	7	7	1	21	3681	278	278	278	107_02810	141_03617	152_05275	64_03770	65_04023	88_03063	PAO1_02048
group_3904		hypothetical protein	7	7	1	21	34	131	131	131	107_00555	141_02146	152_02950	64_01535	65_00041	88_03993	PAO1_05398
acyP		Acylphosphatase	7	7	1	21	6510	275	275	275	107_01502	141_00233	152_03457	64_02629	65_01429	88_00979	PAO1_00985
prc		Tail-specific protease	7	7	1	21	172	2129	2129	2129	107_04111	141_01750	152_04492	64_00146	65_05242	88_05491	PAO1_03366
folX		Dihydroneopterin triphosphate 2'-epimerase	7	7	1	21	397	371	371	371	107_05476	141_01935	152_05374	64_00339	65_05116	88_05115	PAO1_03558
group_3908		MarC family integral membrane protein	7	7	1	21	7240	593	593	593	107_00174	141_02196	152_01716	64_01155	65_00424	88_02162	PAO1_05018
hisA		1-(5-phosphoribosyl)-5-[(5-phosphoribosylamino)methylideneamino] imidazole-4-carboxamide isomerase	7	7	1	21	5060	737	737	737	107_00462	141_02044	152_02854	64_01441	65_00135	88_01875	PAO1_05305
tolC_1		Outer membrane protein TolC	7	7	1	21	7366	1448	1448	1448	107_00293	141_02319	152_01597	64_01274	65_00304	88_02041	PAO1_05137
fabG_4		3-oxoacyl-[acyl-carrier-protein] reductase FabG	7	7	1	21	5038	737	737	737	107_00474	141_02065	152_02866	64_01453	65_00123	88_01861	PAO1_05317
group_3911		hypothetical protein	7	7	1	21	4576	233	233	233	107_02901	141_03108	152_00954	64_02209	65_02248	88_03297	PAO1_03112
group_3912		TIGR02449: family protein	7	7	1	21	37	209	209	209	107_00552	141_02143	152_02947	64_01532	65_00044	88_03990	PAO1_05395
group_3913		Haemolysin-III related	7	7	1	21	7215	617	617	617	107_00149	141_05133	152_03014	64_01130	65_00449	88_02187	PAO1_04993
sugE_2		Quaternary ammonium compound-resistance protein SugE	7	7	1	21	4129	323	323	323	107_01712	141_05403	152_01957	64_03747	65_03778	88_00019	PAO1_01938
group_3915		hypothetical protein	7	7	1	21	7386	920	920	920	107_00313	141_02339	152_01577	64_01294	65_00284	88_02021	PAO1_05157
ctaD		Cytochrome c oxidase subunit 1	7	7	1	21	1887	1592	1592	1592	107_04365	141_05301	152_05721	64_04450	65_05355	88_01298	PAO1_00112
group_3917		Arc-like DNA binding domain protein	7	7	1	21	457	326	326	326	107_03975	141_01884	152_03578	64_00284	65_05061	88_04880	PAO1_03502
ppnP		hypothetical protein	7	7	1	21	3185	281	281	281	107_02037	141_00853	152_04405	64_03423	65_04664	88_00354	PAO1_01615
pscF		Type III export protein PscF	7	7	1	21	3340	257	257	257	107_01889	141_00705	152_01781	64_03571	65_03955	88_00203	PAO1_01763
rpfC_1		Sensory/regulatory protein RpfC	7	7	1	21	7374	2252	2252	2252	107_00301	141_02327	152_01589	64_01282	65_00296	88_02033	PAO1_05145
group_3920		hypothetical protein	7	7	1	21	7009	206	206	206	107_05059	141_04532	152_05780	64_05590	65_05713	88_05462	PAO1_04787
aroC		Chorismate synthase	7	7	1	21	3301	1091	1091	1091	107_01928	141_00744	152_01742	64_03532	65_03994	88_00242	PAO1_01724
group_3922		Bacterial export proteins, family 3	7	7	1	21	2731	269	269	269	107_03623	141_04887	152_02284	64_02058	65_03443	88_00478	PAO1_01485
hflC_1		Modulator of FtsH protease HflC	7	7	1	21	7333	869	869	869	107_00260	141_02286	152_01630	64_01241	65_00337	88_02074	PAO1_05104
iorA_1		Isoquinoline 1-oxidoreductase subunit alpha	7	7	1	21	4130	461	461	461	107_01713	141_05402	152_01956	64_03746	65_03779	88_00020	PAO1_01937
group_3925		hypothetical protein	7	7	1	21	527	572	572	572	107_03231	141_03992	152_03301	64_04209	65_02705	88_04376	PAO1_02669
rpsB		30S ribosomal protein S2	7	7	1	21	6109	740	740	740	107_00778	141_02543	152_00371	64_00558	65_00769	88_02718	PAO1_03777
group_3927		hypothetical protein	7	7	1	21	1687	275	275	275	107_05565	141_05734	152_05569	64_04412	65_05314	88_03664	PAO1_00074
ycgR_2		Flagellar brake protein YcgR	7	7	1	21	273	749	749	749	107_04008	141_01851	152_03542	64_00248	65_05555	88_04914	PAO1_03469
yjcH		Inner membrane protein YjcH	7	7	1	21	149	311	311	311	107_04133	141_01727	152_04470	64_00124	65_05220	88_05514	PAO1_03344
group_393		Bacterial extracellular solute-binding proteins, family 3	7	7	1	21	7375	776	776	776	107_00302	141_02328	152_01588	64_01283	65_00295	88_02032	PAO1_05146
group_3930		Putative polyhydroxyalkanoic acid system protein (PHA_gran_rgn)	7	7	1	21	5148	275	275	275	107_00382	141_01966	152_01508	64_01363	65_00215	88_01954	PAO1_05226
gbpR_2		HTH-type transcriptional regulator GbpR	7	7	1	21	828	947	947	947	107_02592	141_03696	152_04306	64_03980	65_04232	88_02836	PAO1_02276
dcd		dCTP deaminase	7	7	1	21	353	566	566	566	107_00619	141_05670	152_05332	64_00381	65_05158	88_05157	PAO1_03600
clpS		ATP-dependent Clp protease adapter protein ClpS	7	7	1	21	1945	368	368	368	107_03260	141_04021	152_04826	64_04251	65_02676	88_04405	PAO1_02698
rpsE		30S ribosomal protein S5	7	7	1	21	4071	500	500	500	107_05660	141_05374	152_05672	64_05718	65_05859	88_05653	PAO1_04375
lrp_2		Leucine-responsive regulatory protein	7	7	1	21	916	461	461	461	107_02551	141_03742	152_04991	64_04052	65_04890	88_02784	PAO1_02315
group_3936		hypothetical protein	7	7	1	21	2687	134	134	134	107_03656	141_04920	152_02317	64_02025	65_03410	88_00521	PAO1_01452
scoA		putative succinyl-CoA:3-ketoacid coenzyme A transferase subunit A	7	7	1	21	3668	698	698	698	107_02799	141_03604	152_05286	64_03781	65_04034	88_03050	PAO1_02059
pncB2_2		Nicotinate phosphoribosyltransferase 2	7	7	1	21	6718	1196	1196	1196	107_04784	141_03280	152_02733	64_05140	65_02965	88_03845	PAO1_04514
group_3939		ImpE protein	7	7	1	21	4999	785	785	785	107_05691	141_05758	152_05848	64_04430	65_05332	88_01276	PAO1_00092
damX		Cell division protein DamX	7	7	1	21	5173	371	1655	1470	107_00357	141_02391	152_01533	64_01338	65_00240	88_01979	PAO1_05201
group_3940		hypothetical protein	7	7	1	21	5834	245	245	245	107_01069	141_01068	152_00137	64_00845	65_01005	88_02459	PAO1_04010
katA		Catalase	7	7	1	21	4080	1448	1448	1448	107_05650	141_05364	152_05662	64_05728	65_05869	88_05643	PAO1_04365
group_3942		hypothetical protein	7	7	1	21	6812	449	449	449	107_03493	141_05862	152_02639	64_05046	65_03060	88_03751	PAO1_04609
pgsA		CDP-diacylglycerol--glycerol-3-phosphate 3-phosphatidyltransferase	7	7	1	21	538	560	560	560	107_03222	141_03983	152_03292	64_04200	65_02714	88_04367	PAO1_02660
nuoI		NADH-quinone oxidoreductase subunit I	7	7	1	21	1968	548	548	548	107_03283	141_04044	152_04849	64_04274	65_02653	88_04428	PAO1_02721
lptA		Lipopolysaccharide export system protein LptA	7	7	1	21	6803	527	527	527	107_03502	141_03365	152_02648	64_05055	65_03051	88_03760	PAO1_04600
ribE		Riboflavin synthase	7	7	1	21	5658	659	659	659	107_03785	141_02633	152_05389	64_05204	65_04402	88_04171	PAO1_04181
thiS		Sulfur carrier protein ThiS	7	7	1	21	2219	200	200	200	107_02219	141_01410	152_00593	64_03255	65_01862	88_01570	PAO1_00390
thiG		Thiazole synthase	7	7	1	21	2220	797	797	797	107_02220	141_01409	152_00594	64_03254	65_01863	88_01571	PAO1_00391
group_3949		putative HTH-type transcriptional regulator	7	7	1	21	7164	1001	1001	1001	107_00100	141_03879	152_03063	64_01081	65_00498	88_02234	PAO1_04944
group_395		Poly(hydroxyalcanoate) granule associated protein (phasin)	7	7	1	21	5150	929	941	930	107_00380	141_01964	152_01510	64_01361	65_00217	88_01956	PAO1_05224
atpE		ATP synthase subunit c	7	7	1	21	1591	257	257	257	107_04165	141_01614	152_02026	64_04627	65_03707	88_03586	PAO1_05734
purA		Adenylosuccinate synthetase	7	7	1	21	7330	1292	1292	1292	107_00257	141_02283	152_01633	64_01238	65_00340	88_02077	PAO1_05101
pka		Acetyltransferase Pat	7	7	1	21	1501	560	560	560	107_04249	141_01530	152_02110	64_04711	65_03616	88_03494	PAO1_05651
cheB_1		Chemotaxis response regulator protein-glutamate methylesterase	7	7	1	21	6040	1007	1007	1007	107_00886	141_02590	152_00324	64_00661	65_00816	88_02671	PAO1_03824
prfB_1		Peptide chain release factor RF2	7	7	1	21	6042	902	902	902	107_00884	141_02588	152_00326	64_00659	65_00814	88_02673	PAO1_03822
group_3955		hypothetical protein	7	7	1	21	338	179	179	179	107_00632	141_02397	152_05108	64_00394	65_00608	88_05392	PAO1_03616
rlmB		23S rRNA (guanosine-2'-O-)-methyltransferase RlmB	7	7	1	21	7328	746	746	746	107_00253	141_02279	152_01637	64_01234	65_00344	88_02081	PAO1_05097
rplP		50S ribosomal protein L16	7	7	1	21	4061	413	413	413	107_05670	141_05384	152_05682	64_05708	65_05849	88_05663	PAO1_04385
osmY_1		Osmotically-inducible protein Y	7	7	1	21	7116	344	344	344	107_00050	141_03929	152_03113	64_01031	65_00548	88_02284	PAO1_04894
hslV		ATP-dependent protease subunit HslV	7	7	1	21	5157	533	533	533	107_00373	141_01957	152_01517	64_01354	65_00224	88_01963	PAO1_05217
group_396	mcpQ_1	Methyl-accepting chemotaxis protein McpQ	7	7	1	21	5138	1943	1943	1943	107_00392	141_01976	152_01498	64_01373	65_00205	88_01944	PAO1_05236
nrdB		Ribonucleoside-diphosphate reductase subunit beta	7	7	1	21	2964	1247	1247	1247	107_04671	141_00438	152_01398	64_01850	65_01225	88_00778	PAO1_01190
sdiA		Regulatory protein SdiA	7	7	1	21	356	725	725	725	107_00616	141_05667	152_05335	64_00378	65_05155	88_05154	PAO1_03597
group_3962		hypothetical protein	7	7	1	21	3384	1025	1025	1025	107_01844	141_00660	152_01826	64_03616	65_03910	88_00158	PAO1_01808
nuoK		NADH-quinone oxidoreductase subunit K	7	7	1	21	1970	308	308	308	107_03285	141_04046	152_04851	64_04276	65_02651	88_04430	PAO1_02723
group_3964		hypothetical protein	7	7	1	21	4503	263	263	263	107_02824	141_05432	152_00879	64_02134	65_02174	88_03371	PAO1_03188
group_3965		hypothetical protein	7	7	1	21	4823	410	410	410	107_05033	141_02913	152_01152	64_02407	65_02457	88_03103	PAO1_02914
murA		UDP-N-acetylglucosamine 1-carboxyvinyltransferase	7	7	1	21	6793	1265	1265	1265	107_03513	141_03355	152_02658	64_05065	65_03040	88_03770	PAO1_04589
sucD		Succinate--CoA ligase [ADP-forming] subunit alpha	7	7	1	21	3202	887	887	887	107_02021	141_00837	152_04389	64_03439	65_04648	88_00338	PAO1_01631
tgt		Queuine tRNA-ribosyltransferase	7	7	1	21	5903	1127	1127	1127	107_01008	141_00995	152_00198	64_00784	65_00937	88_02533	PAO1_03945
exbD_3		Biopolymer transport protein ExbD	7	7	1	21	1793	401	401	401	107_05342	141_05315	152_05212	64_04543	65_04767	88_01389	PAO1_00205
yabJ_1		2-iminobutanoate/2-iminopropanoate deaminase	7	7	1	21	5127	350	350	350	107_00403	141_01987	152_01487	64_01384	65_00194	88_01933	PAO1_05247
ureG		Urease accessory protein UreG	7	7	1	21	7278	614	614	614	107_00210	141_02233	152_01680	64_01191	65_00387	88_02125	PAO1_05054
group_3971		hypothetical protein	7	7	1	21	1250	275	275	275	107_04564	141_05515	152_04535	64_01577	65_04436	88_04037	PAO1_05440
group_3972		hypothetical protein	7	7	1	21	2789	431	431	431	107_03566	141_04222	152_02227	64_02115	65_03499	88_00421	PAO1_01542
rplJ		50S ribosomal protein L10	7	7	1	21	4045	500	500	500	107_05721	141_05684	152_05837	64_05896	65_05905	88_05821	PAO1_04401
yqiC		Membrane fusogenic activity	7	7	1	21	1270	260	260	260	107_04584	141_05496	152_04555	64_01597	65_04456	88_04056	PAO1_05460
cspA_2		Major cold shock protein CspA	7	7	1	21	2968	209	209	209	107_04675	141_00442	152_01403	64_01854	65_01221	88_00774	PAO1_01194
rpsQ		30S ribosomal protein S17	7	7	1	21	4063	266	266	266	107_05668	141_05382	152_05680	64_05710	65_05851	88_05661	PAO1_04383
dadA1_2		D-amino acid dehydrogenase 1	7	7	1	21	1326	1298	1298	1298	107_04599	141_04417	152_04570	64_01612	65_04512	88_04072	PAO1_05475
yhaI_1		Inner membrane protein YhaI	7	7	1	21	2407	353	353	353	107_02403	141_01227	152_00775	64_03071	65_02044	88_01752	PAO1_00576
rpmA		50S ribosomal protein L27	7	7	1	21	6928	257	257	257	107_03388	141_03800	152_04148	64_04835	65_03163	88_05005	PAO1_04711
alkB2		Alkane 1-monooxygenase 2	7	7	1	21	3134	1133	1133	1133	107_02087	141_04205	152_03837	64_05385	65_05892	88_00404	PAO1_01564
rplK		50S ribosomal protein L11	7	7	1	21	4043	431	431	431	107_05723	141_05686	152_05835	64_05898	65_05907	88_05823	PAO1_04403
accC_2		Biotin carboxylase	7	7	1	21	7231	1349	1349	1349	107_00165	141_02187	152_02998	64_01146	65_00433	88_02171	PAO1_05009
rplM		50S ribosomal protein L13	7	7	1	21	6776	428	428	428	107_03530	141_03338	152_02675	64_05082	65_03023	88_03787	PAO1_04572
rutR_3		HTH-type transcriptional regulator RutR	7	7	1	21	2790	650	650	650	107_03565	141_04221	152_02226	64_02116	65_03500	88_00420	PAO1_01543
nsrR		Putative HTH-type transcriptional regulator	7	7	1	21	4975	524	524	524	107_04348	141_05072	152_05467	64_04323	65_02604	88_04476	PAO1_02771
mrpF		Na( )/H( ) antiporter subunit F	7	7	1	21	2528	269	269	269	107_01600	141_00334	152_01300	64_01752	65_01322	88_00878	PAO1_01092
ibaG		Acid stress protein IbaG	7	7	1	21	6794	239	239	239	107_03512	141_03356	152_02657	64_05064	65_03041	88_03769	PAO1_04590
metXA		Methionine biosynthesis protein MetW	7	7	1	21	2228	620	620	620	107_02228	141_01401	152_00602	64_03246	65_01871	88_01579	PAO1_00399
glpR_1		Glycerol-3-phosphate regulon repressor	7	7	1	21	6333	755	755	755	107_00705	141_02470	152_00444	64_00485	65_00696	88_04763	PAO1_03704
epsF_4		Type II secretion system protein F	7	7	1	21	4486	1217	1217	1217	107_05734	141_05697	152_04722	64_05910	65_05459	88_05170	PAO1_03208
group_3991		NUDIX domain protein	7	7	1	21	5129	476	476	476	107_00401	141_01985	152_01489	64_01382	65_00196	88_01935	PAO1_05245
gtaB		UTP--glucose-1-phosphate uridylyltransferase	7	7	1	21	3639	839	839	839	107_02774	141_03574	152_05311	64_03806	65_04059	88_03025	PAO1_02084
atpC		ATP synthase epsilon chain	7	7	1	21	1585	425	425	425	107_04171	141_01608	152_02032	64_04633	65_03701	88_03580	PAO1_05728
groS		10 kDa chaperonin	7	7	1	21	6729	293	293	293	107_04773	141_03291	152_02722	64_05129	65_02976	88_03834	PAO1_04525
group_3995		STAS-domain containing protein	7	7	1	21	267	305	305	305	107_04014	141_01845	152_03536	64_00242	65_05561	88_04920	PAO1_03463
group_3996		hypothetical protein	7	7	1	21	2551	620	620	620	107_01578	141_00312	152_01278	64_01730	65_01344	88_00900	PAO1_01070
group_3997		Trm112p-like protein	7	7	1	21	4606	185	185	185	107_02931	141_03138	152_00984	64_02239	65_02278	88_03267	PAO1_03082
hcp1_1		hypothetical protein	7	7	1	21	5000	488	488	488	107_05690	141_05759	152_05849	64_04429	65_05331	88_01275	PAO1_00091
yafJ		Putative glutamine amidotransferase YafJ	7	7	1	21	2885	773	773	773	107_05149	141_04669	152_03758	64_05315	65_03296	88_00622	PAO1_01344
group_40		hypothetical protein	7	7	1	21	6445	260	260	260	107_01437	141_00154	152_03390	64_02696	65_01496	88_01058	PAO1_00919
group_400		N-formylglutamate amidohydrolase	7	7	1	21	5113	800	800	800	107_00412	141_01995	152_02804	64_01391	65_00185	88_01925	PAO1_05255
dapB		4-hydroxy-tetrahydrodipicolinate reductase	7	7	1	21	7135	806	806	806	107_00071	141_03908	152_03092	64_01052	65_00527	88_02263	PAO1_04915
vfr		Cyclic AMP receptor-like protein	7	7	1	21	5397	644	644	644	107_02488	141_01155	152_00852	64_02997	65_02147	88_01828	PAO1_00666
gltK		Glutamate/aspartate import permease protein GltK	7	7	1	21	2847	665	665	665	107_05182	141_04633	152_03792	64_05348	65_03329	88_00586	PAO1_01377
cvpA		Colicin V production protein	7	7	1	21	4479	515	515	515	107_05741	141_05704	152_04729	64_05903	65_05466	88_05177	PAO1_03215
folB		Dihydroneopterin aldolase	7	7	1	21	2090	416	416	416	107_02423	141_01208	152_00798	64_03051	65_02081	88_01776	PAO1_00597
group_4005		hypothetical protein	7	7	1	21	6972	506	506	506	107_03346	141_03841	152_04190	64_04793	65_03205	88_05046	PAO1_04753
group_4006		hypothetical protein	7	7	1	21	6361	410	410	410	107_00733	141_02498	152_00416	64_00513	65_00724	88_04791	PAO1_03732
ykgO		50S ribosomal protein L36 2	7	7	1	21	6350	152	152	152	107_00722	141_02487	152_00427	64_00502	65_00713	88_04780	PAO1_03721
group_4008		YGGT family protein	7	7	1	21	2232	593	593	593	107_02232	141_01397	152_00605	64_03242	65_01875	88_01583	PAO1_00403
narL		Nitrate/nitrite response regulator protein NarL	7	7	1	21	5842	659	659	659	107_01061	141_01060	152_00145	64_00837	65_00997	88_02467	PAO1_04002
hutH_2		Histidine ammonia-lyase	7	7	1	21	5105	1529	1529	1529	107_00419	141_02001	152_02811	64_01398	65_00178	88_01919	PAO1_05262
rpsT		30S ribosomal protein S20	7	7	1	21	6924	275	275	275	107_03392	141_03796	152_04144	64_04839	65_03159	88_05001	PAO1_04707
ompW		Outer membrane protein W	7	7	1	21	3814	698	698	698	107_03796	141_02644	152_05400	64_05215	65_04391	88_04182	PAO1_04193
tesB		Acyl-CoA thioesterase 2	7	7	1	21	5773	869	869	869	107_01127	141_01128	152_00079	64_00902	65_01065	88_02399	PAO1_04068
group_4013		Cytochrome c5	7	7	1	21	1517	293	293	293	107_04234	141_01546	152_02095	64_04696	65_03631	88_03510	PAO1_05666
crt_2		Short-chain-enoyl-CoA hydratase	7	7	1	21	5508	818	818	818	107_01286	141_00006	152_02479	64_02898	65_01703	88_01206	PAO1_00767
csrA_2		Carbon storage regulator	7	7	1	21	6456	185	185	185	107_01448	141_00165	152_03401	64_02685	65_01485	88_01047	PAO1_00930
lipB		Octanoyltransferase	7	7	1	21	5716	653	653	653	107_01181	141_04832	152_00025	64_00957	65_01119	88_02345	PAO1_04123
cheY_5		Chemotaxis protein CheY	7	7	1	21	1814	365	365	365	107_04437	141_04790	152_05172	64_04522	65_04786	88_01370	PAO1_00184
log		Cytokinin riboside 5'-monophosphate phosphoribohydrolase	7	7	1	21	6365	1070	1070	1070	107_00737	141_02502	152_00412	64_00517	65_00728	88_04795	PAO1_03736
slyB		Outer membrane lipoprotein SlyB	7	7	1	21	2533	464	464	464	107_01595	141_00329	152_01295	64_01747	65_01327	88_00883	PAO1_01087
hutU		Urocanate hydratase	7	7	1	21	5103	1679	1679	1679	107_00421	141_02003	152_02813	64_01400	65_00176	88_01917	PAO1_05264
group_4020		hypothetical protein	7	7	1	21	5793	1367	1367	1367	107_01107	141_01108	152_00099	64_00882	65_01045	88_02419	PAO1_04048
queD		6-carboxy-5,6,7,8-tetrahydropterin synthase	7	7	1	21	1997	356	356	356	107_03306	141_04072	152_04873	64_04297	65_02630	88_04456	PAO1_02744
ylxH		Flagellum site-determining protein YlxH	7	7	1	21	2738	833	833	833	107_03616	141_04880	152_02277	64_02065	65_03450	88_00471	PAO1_01492
atl		DNA base-flipping protein	7	7	1	21	6735	383	383	383	107_04767	141_03297	152_02716	64_05123	65_02982	88_03828	PAO1_04531
rpmH		50S ribosomal protein L34	7	7	1	21	1602	134	134	134	107_04154	141_01625	152_02015	64_04616	65_03718	88_03597	PAO1_05745
arfA		Alternative ribosome-rescue factor A	7	7	1	21	5722	152	152	152	107_01176	141_04837	152_00030	64_00952	65_01114	88_02350	PAO1_04117
pheA		P-protein	7	7	1	21	4407	1097	1097	1097	107_05285	141_04599	152_04785	64_00054	65_05520	88_05236	PAO1_03274
epd_1		D-erythrose-4-phosphate dehydrogenase	7	7	1	21	2395	1061	1061	1061	107_02392	141_01239	152_00764	64_03083	65_02032	88_01740	PAO1_00564
group_4028		hypothetical protein	7	7	1	21	1161	221	221	221	107_05708	141_04289	152_05095	64_05853	65_05389	88_05568	PAO1_02523
pyrF		Orotidine 5'-phosphate decarboxylase	7	7	1	21	4713	698	698	698	107_03037	141_03015	152_01090	64_02345	65_02385	88_03165	PAO1_02976
group_403		ABC transporter, phosphonate, periplasmic substrate-binding protein	7	7	1	21	5102	797	797	797	107_00422	141_02004	152_02814	64_01401	65_00175	88_01916	PAO1_05265
potA_4		Spermidine/putrescine import ATP-binding protein PotA	7	7	1	21	2068	1109	1109	1109	107_02444	141_01187	152_00819	64_03030	65_02102	88_01797	PAO1_00618
group_4031		hypothetical protein	7	7	1	21	1423	569	569	569	107_05414	141_01450	152_02186	64_05685	65_03540	88_03414	PAO1_05575
group_4032		putative cobalt transporter subunit (CbtB)	7	7	1	21	4641	182	182	182	107_02966	141_03173	152_01019	64_02274	65_02313	88_03232	PAO1_03047
ascD		CDP-6-deoxy-L-threo-D-glycero-4-hexulose-3-dehydrase reductase	7	7	1	21	26	968	968	968	107_00563	141_02154	152_02958	64_01543	65_00033	88_04001	PAO1_05406
group_4034		hypothetical protein	7	7	1	21	5751	416	416	416	107_01147	141_04866	152_00059	64_00923	65_01085	88_02379	PAO1_04088
ahpC		Alkyl hydroperoxide reductase subunit C	7	7	1	21	1854	563	563	563	107_04398	141_05850	152_05865	64_04483	65_04826	88_01331	PAO1_00145
yajC		Preprotein translocase subunit	7	7	1	21	5904	338	338	338	107_01007	141_00994	152_00199	64_00783	65_00936	88_02534	PAO1_03944
mlaD		putative phospholipid ABC transporter-binding protein MlaD	7	7	1	21	6797	473	473	473	107_03509	141_03359	152_02654	64_05061	65_03044	88_03766	PAO1_04593
fbp_1		FK506-binding protein	7	7	1	21	6014	341	341	341	107_00900	141_00886	152_00310	64_00675	65_00830	88_02643	PAO1_03838
ptsH		Phosphocarrier protein HPr	7	7	1	21	6809	272	272	272	107_03496	141_03371	152_02642	64_05049	65_03057	88_03754	PAO1_04606
ves		Protein Ves	7	7	1	21	5099	590	590	590	107_00425	141_02007	152_02817	64_01404	65_00172	88_01913	PAO1_05268
hda		DnaA regulatory inactivator Hda	7	7	1	21	6502	704	704	704	107_01494	141_00225	152_03449	64_02637	65_01437	88_00987	PAO1_00977
ndk		Nucleoside diphosphate kinase	7	7	1	21	5919	431	431	431	107_00992	141_00979	152_00214	64_00768	65_00921	88_02549	PAO1_03929
group_4042		Purine nucleoside phosphoramidase	7	7	1	21	5401	338	338	338	107_02492	141_01151	152_00856	64_02993	65_02151	88_01832	PAO1_00670
rubA2		Rubredoxin-2	7	7	1	21	1371	167	167	167	107_04645	141_04463	152_04616	64_01658	65_04557	88_04118	PAO1_05521
ccoP2		Cbb3-type cytochrome c oxidase subunit CcoP2	7	7	1	21	3161	956	956	956	107_02060	141_04178	152_03864	64_03400	65_04687	88_00377	PAO1_01591
group_4045		Light-activated DNA-binding protein EL222	7	7	1	21	6349	785	785	785	107_00721	141_02486	152_00428	64_00501	65_00712	88_04779	PAO1_03720
tusA_2		Sulfurtransferase TusA	7	7	1	21	3175	239	239	239	107_02047	141_00863	152_04415	64_03413	65_04674	88_00364	PAO1_01605
group_4047		hypothetical protein	7	7	1	21	6939	488	488	488	107_03377	141_03811	152_04159	64_04824	65_03174	88_05016	PAO1_04722
group_4048		hypothetical protein	7	7	1	21	1702	182	182	182	107_02119	141_05015	152_00492	64_03357	65_01761	88_01469	PAO1_00290
cynS		Cyanate hydratase	7	7	1	21	3605	470	470	470	107_02746	141_03544	152_04907	64_03835	65_04088	88_02994	PAO1_02113
blc		Outer membrane lipoprotein Blc	7	7	1	21	5096	569	569	569	107_00428	141_02010	152_02820	64_01407	65_00169	88_01910	PAO1_05271
rplU		50S ribosomal protein L21	7	7	1	21	6929	311	311	311	107_03387	141_03801	152_04149	64_04834	65_03164	88_05006	PAO1_04712
group_4051		hypothetical protein	7	7	1	21	433	287	287	287	107_03956	141_01906	152_03597	64_00303	65_05080	88_05086	PAO1_03521
infA		Translation initiation factor IF-1	7	7	1	21	1943	218	218	218	107_03258	141_04019	152_04824	64_04249	65_02678	88_04403	PAO1_02696
phnV		Putative 2-aminoethylphosphonate transport system permease protein PhnV	7	7	1	21	168	797	797	797	107_04115	141_01746	152_04488	64_00142	65_05238	88_05495	PAO1_03362
group_4054		hypothetical protein	7	7	1	21	7079	272	272	272	107_00013	141_03966	152_03150	64_00994	65_00585	88_05828	PAO1_04857
group_4055		hypothetical protein	7	7	1	21	3296	320	320	320	107_01933	141_00749	152_01737	64_03527	65_03999	88_00247	PAO1_01719
group_4056		hypothetical protein	7	7	1	21	5570	227	227	227	107_01348	141_00068	152_02541	64_02836	65_01640	88_01144	PAO1_00829
ssuB_3		Aliphatic sulfonates import ATP-binding protein SsuB	7	7	1	21	388	749	749	749	107_05485	141_05764	152_05365	64_00348	65_05125	88_05124	PAO1_03567
rng		Ribonuclease G	7	7	1	21	6820	1457	1457	1457	107_03485	141_05824	152_02631	64_05038	65_03068	88_03743	PAO1_04617
mlaF		putative phospholipid import ATP-binding protein MlaF	7	7	1	21	6799	809	809	809	107_03507	141_03361	152_02652	64_05059	65_03046	88_03764	PAO1_04595
group_406		hypothetical protein	7	7	1	21	5094	602	602	602	107_00430	141_02012	152_02822	64_01409	65_00167	88_01908	PAO1_05273
rlmM		Ribosomal RNA large subunit methyltransferase M	7	7	1	21	3174	1058	1058	1058	107_02048	141_00864	152_04416	64_03412	65_04675	88_00365	PAO1_01604
group_4061		hypothetical protein	7	7	1	21	3395	248	248	248	107_01833	141_00649	152_01837	64_03627	65_03899	88_00147	PAO1_01819
petA		Ubiquinol-cytochrome c reductase iron-sulfur subunit	7	7	1	21	6774	593	593	593	107_03532	141_03336	152_02677	64_05084	65_03021	88_03789	PAO1_04570
group_4063		Transglycosylase associated protein	7	7	1	21	1448	245	245	245	107_04302	141_01477	152_02163	64_04764	65_03563	88_03441	PAO1_05598
yohD_1		Inner membrane protein YohD	7	7	1	21	1217	590	590	590	107_00571	141_02162	152_02966	64_01551	65_00025	88_04009	PAO1_05414
group_4065		hypothetical protein	7	7	1	21	7325	869	869	869	107_00250	141_02276	152_01640	64_01231	65_00347	88_02084	PAO1_05094
clpP_1		ATP-dependent Clp protease proteolytic subunit	7	7	1	21	3423	641	641	641	107_01798	141_00616	152_01871	64_03661	65_03864	88_00113	PAO1_01852
selU		tRNA 2-selenouridine synthase	7	7	1	21	3255	1109	1109	1109	107_01967	141_00783	152_04335	64_03493	65_04594	88_00284	PAO1_01685
htpX_1		Protease HtpX	7	7	1	21	4801	959	959	959	107_03084	141_02928	152_01136	64_02391	65_02432	88_03118	PAO1_02929
rplR		50S ribosomal protein L18	7	7	1	21	4070	350	350	350	107_05661	141_05375	152_05673	64_05717	65_05858	88_05654	PAO1_04376
group_407		hypothetical protein	7	7	1	21	5075	350	350	350	107_00447	141_02029	152_02839	64_01426	65_00150	88_01890	PAO1_05290
group_4070		Polymer-forming cytoskeletal	7	7	1	21	5409	413	413	413	107_02500	141_01143	152_00864	64_02985	65_02159	88_01840	PAO1_00678
pleD_3		Response regulator PleD	7	7	1	21	2249	365	365	365	107_02249	141_01380	152_00622	64_03225	65_01892	88_01600	PAO1_00420
lolE_1		Lipoprotein-releasing system transmembrane protein LolE	7	7	1	21	4598	1250	1250	1250	107_02923	141_03130	152_00976	64_02231	65_02270	88_03275	PAO1_03090
glnA_1		Glutamine synthetase	7	7	1	21	5083	1409	1409	1409	107_00440	141_02022	152_02832	64_01419	65_00157	88_01898	PAO1_05283
ruvC		Crossover junction endodeoxyribonuclease RuvC	7	7	1	21	6522	524	524	524	107_01513	141_00244	152_03468	64_02618	65_01418	88_00968	PAO1_00996
mlaC		putative phospholipid-binding protein MlaC	7	7	1	21	6796	647	647	647	107_03510	141_03358	152_02655	64_05062	65_03043	88_03767	PAO1_04592
argT_1		Lysine/arginine/ornithine-binding periplasmic protein	7	7	1	21	5851	791	791	791	107_01051	141_01050	152_00155	64_00827	65_00982	88_02477	PAO1_03988
fadA_2		Putative acyltransferase	7	7	1	21	3357	1205	1205	1205	107_01871	141_00687	152_01799	64_03589	65_03937	88_00185	PAO1_01781
dacB		D-alanyl-D-alanine carboxypeptidase DacB	7	7	1	21	4539	1430	1430	1430	107_02862	141_03069	152_00915	64_02170	65_02209	88_03336	PAO1_03151
speD		S-adenosylmethionine decarboxylase proenzyme	7	7	1	21	5399	794	794	794	107_02490	141_01153	152_00854	64_02995	65_02149	88_01830	PAO1_00668
group_408		hypothetical protein	7	7	1	21	5065	1481	1481	1481	107_00457	141_02039	152_02849	64_01436	65_00140	88_01880	PAO1_05300
bepA_2		Beta-barrel assembly-enhancing protease	7	7	1	21	5163	1439	1439	1439	107_00367	141_01951	152_01523	64_01348	65_00230	88_01969	PAO1_05211
group_4081	gloA_2	Lactoylglutathione lyase	7	7	1	21	328	386	386	386	107_00642	141_02407	152_05118	64_00422	65_00636	88_05382	PAO1_03644
proX_1		Glycine betaine/proline betaine-binding periplasmic protein	7	7	1	21	5107	968	968	968	107_00417	141_02000	152_02809	64_01396	65_00180	88_01920	PAO1_05260
pdxA1		4-hydroxythreonine-4-phosphate dehydrogenase 1	7	7	1	21	2079	986	986	986	107_02434	141_01197	152_00809	64_03040	65_02092	88_01787	PAO1_00608
budC_2		Diacetyl reductase [(S)-acetoin forming]	7	7	1	21	1876	728	728	728	107_04376	141_05290	152_05710	64_04461	65_05366	88_01309	PAO1_00123
phoU		Phosphate-specific transport system accessory protein PhoU	7	7	1	21	1386	728	728	728	107_04660	141_04478	152_04631	64_01673	65_04572	88_04133	PAO1_05536
aroP_3		Aromatic amino acid transport protein AroP	7	7	1	21	4585	1409	1409	1409	107_02910	141_03117	152_00963	64_02218	65_02257	88_03288	PAO1_03103
lcdH_2		L-carnitine dehydrogenase	7	7	1	21	1407	965	965	965	107_05430	141_01434	152_02202	64_05669	65_03524	88_03398	PAO1_05559
group_4088		WYL domain protein	7	7	1	21	2751	971	971	971	107_03603	141_04259	152_02264	64_02078	65_03463	88_00458	PAO1_01505
hpaB_2		4-hydroxyphenylacetate 3-monooxygenase oxygenase component	7	7	1	21	3844	1562	1562	1562	107_03821	141_02671	152_05425	64_05240	65_04366	88_04209	PAO1_04218
group_409		hypothetical protein	7	7	1	21	5059	260	260	260	107_00463	141_02045	152_02855	64_01442	65_00134	88_01874	PAO1_05306
ydcV_4		Inner membrane ABC transporter permease protein YdcV	7	7	1	21	2065	830	830	830	107_02447	141_01184	152_00822	64_03027	65_02105	88_01800	PAO1_00621
selD		Selenide, water dikinase	7	7	1	21	3254	1034	1034	1034	107_01968	141_00784	152_04336	64_03492	65_04595	88_00285	PAO1_01684
group_4092		hypothetical protein	7	7	1	21	4497	1403	1403	1403	107_02818	141_05438	152_00873	64_02128	65_02168	88_03377	PAO1_03194
group_4093		hypothetical protein	7	7	1	21	414	1757	1757	1757	107_05460	141_01919	152_03617	64_00323	65_05100	88_05099	PAO1_03541
amiE		Aliphatic amidase	7	7	1	21	286	1040	1040	1040	107_03995	141_01864	152_03555	64_00261	65_05542	88_04900	PAO1_03482
kgtP_2		Alpha-ketoglutarate permease	7	7	1	21	1761	1298	1298	1298	107_05366	141_05346	152_05237	64_04568	65_04743	88_01420	PAO1_00235
group_4096		Alpha/beta hydrolase family protein	7	7	1	21	6783	629	629	629	107_03523	141_03345	152_02668	64_05075	65_03030	88_03780	PAO1_04579
pleD_1		Response regulator PleD	7	7	1	21	7226	1628	1628	1628	107_00160	141_05122	152_03003	64_01141	65_00438	88_02176	PAO1_05004
group_4098		EamA-like transporter family protein	7	7	1	21	359	860	860	860	107_00613	141_05664	152_05338	64_00375	65_05152	88_05151	PAO1_03594
group_4099		hypothetical protein	7	7	1	21	4631	632	632	632	107_02956	141_03163	152_01009	64_02264	65_02303	88_03242	PAO1_03057
group_41		Chain length determinant protein	7	7	1	21	6491	1328	1328	1328	107_01484	141_00215	152_03439	64_02647	65_01447	88_00997	PAO1_00967
dmlR_20		HTH-type transcriptional regulator DmlR	7	7	1	21	1833	938	938	938	107_04418	141_04771	152_05191	64_04503	65_04805	88_01351	PAO1_00165
yqeY		Yqey-like protein	7	7	1	21	2094	449	449	449	107_02419	141_01212	152_00794	64_03055	65_02077	88_01772	PAO1_00593
cynR_3		HTH-type transcriptional regulator CynR	7	7	1	21	5949	935	935	935	107_00962	141_00949	152_00244	64_00738	65_00891	88_02579	PAO1_03899
group_4103	aaeB_1	p-hydroxybenzoic acid efflux pump subunit AaeB	7	7	1	21	5826	2195	2195	2195	107_01078	141_01076	152_00128	64_00853	65_01013	88_02451	PAO1_04019
clpC_2		ATP-dependent Clp protease ATP-binding subunit ClpC	7	7	1	21	285	1115	1115	1115	107_03996	141_01863	152_03554	64_00260	65_05543	88_04901	PAO1_03481
oxyR_1		Hydrogen peroxide-inducible genes activator	7	7	1	21	2331	917	917	917	107_02331	141_01298	152_00704	64_03143	65_01973	88_01681	PAO1_00503
cobQ		Cobyric acid synthase	7	7	1	21	3090	1472	1472	1472	107_03711	141_05552	152_02370	64_01970	65_03266	88_00652	PAO1_01314
ispH		4-hydroxy-3-methylbut-2-enyl diphosphate reductase	7	7	1	21	6918	944	944	944	107_03398	141_03790	152_04138	64_04845	65_03153	88_04995	PAO1_04701
ispG		4-hydroxy-3-methylbut-2-en-1-yl diphosphate synthase (flavodoxin)	7	7	1	21	5923	1115	1115	1115	107_00988	141_00975	152_00218	64_00764	65_00917	88_02553	PAO1_03925
group_4109		hypothetical protein	7	7	1	21	5840	464	464	464	107_01063	141_01062	152_00143	64_00839	65_00999	88_02465	PAO1_04004
group_411	cynR_4	HTH-type transcriptional regulator CynR	7	7	1	21	85	881	920	886	107_00504	141_02095	152_02899	64_01484	65_00092	88_03942	PAO1_05347
gph_1		Phosphoglycolate phosphatase	7	7	1	21	2063	818	818	818	107_02449	141_01182	152_00824	64_03025	65_02107	88_01802	PAO1_00623
dapD		2,3,4,5-tetrahydropyridine-2,6-dicarboxylate N-succinyltransferase	7	7	1	21	6077	1034	1034	1034	107_00849	141_02553	152_00361	64_00623	65_00779	88_02708	PAO1_03787
group_4112		Acetyltransferase (GNAT) domain protein	7	7	1	21	187	569	569	569	107_04094	141_01767	152_04509	64_00163	65_05259	88_05769	PAO1_03383
miaA		tRNA dimethylallyltransferase	7	7	1	21	7337	971	971	971	107_00264	141_02290	152_01626	64_01245	65_00333	88_02070	PAO1_05108
group_4114	pdeB_2	Cyclic di-GMP phosphodiesterase PdeB	7	7	1	21	6411	2456	2456	2456	107_01403	141_00120	152_03356	64_02730	65_01530	88_01092	PAO1_00885
group_4115	fadB_1	putative enoyl-CoA hydratase	7	7	1	21	3369	689	689	689	107_01859	141_00675	152_01811	64_03601	65_03925	88_00173	PAO1_01793
group_4116	yohD_1	Inner membrane protein YohD	7	7	1	21	3018	935	935	935	107_04725	141_00492	152_01453	64_01904	65_01171	88_00724	PAO1_01244
group_4117		hypothetical protein	7	7	1	21	6468	461	461	461	107_01460	141_00191	152_03415	64_02671	65_01471	88_01021	PAO1_00943
soxA		Sarcosine oxidase subunit alpha	7	7	1	21	1442	3017	3017	3017	107_04308	141_01471	152_02169	64_04770	65_03557	88_03435	PAO1_05592
aroF_1		Phospho-2-dehydro-3-deoxyheptonate aldolase, Tyr-sensitive	7	7	1	21	3371	1076	1076	1076	107_01857	141_00673	152_01813	64_03603	65_03923	88_00171	PAO1_01795
group_412		YMGG-like Gly-zipper	7	7	1	21	81	407	407	407	107_00508	141_02099	152_02903	64_01488	65_00088	88_03946	PAO1_05351
group_4120		putative signaling protein	7	7	1	21	1317	1676	1676	1676	107_04590	141_04408	152_04561	64_01603	65_04503	88_04063	PAO1_05466
truB		tRNA pseudouridine synthase B	7	7	1	21	7119	914	914	914	107_00053	141_03926	152_03110	64_01034	65_00545	88_02281	PAO1_04897
tagG_2		Teichoic acid translocation permease protein TagG	7	7	1	21	1477	797	797	797	107_04273	141_01506	152_02134	64_04735	65_03592	88_03470	PAO1_05627
group_4123		Fatty acid desaturase	7	7	1	21	1700	1178	1178	1178	107_02121	141_05017	152_00494	64_03355	65_01763	88_01471	PAO1_00292
ahpD		Alkyl hydroperoxide reductase AhpD	7	7	1	21	1717	437	437	437	107_02104	141_05000	152_00477	64_03372	65_01746	88_01454	PAO1_00275
group_4125		Putative ammonia monooxygenase	7	7	1	21	5514	1037	1037	1037	107_01292	141_00012	152_02485	64_02892	65_01697	88_01200	PAO1_00773
dmlR_15		HTH-type transcriptional regulator DmlR	7	7	1	21	642	911	911	911	107_03168	141_03428	152_03234	64_04142	65_02825	88_04565	PAO1_02603
glsA2		Glutaminase 2	7	7	1	21	3250	908	908	908	107_01972	141_00788	152_04340	64_03488	65_04599	88_00289	PAO1_01680
bioA		Adenosylmethionine-8-amino-7-oxononanoate aminotransferase	7	7	1	21	2260	1403	1403	1403	107_02260	141_01369	152_00633	64_03214	65_01903	88_01611	PAO1_00431
hemR_1		Hemin receptor	7	7	1	21	7086	2294	2294	2294	107_00020	141_03959	152_03143	64_01001	65_00578	88_02314	PAO1_04864
csrA_1		Carbon storage regulator	7	7	1	21	80	215	224	217	107_00509	141_02100	152_02904	64_01489	65_00087	88_03947	PAO1_05352
puuP_1		Putrescine importer PuuP	7	7	1	21	6347	1322	1322	1322	107_00719	141_02484	152_00430	64_00499	65_00710	88_04777	PAO1_03718
regA		Photosynthetic apparatus regulatory protein RegA	7	7	1	21	6836	560	560	560	107_03469	141_05641	152_02615	64_04915	65_03084	88_03727	PAO1_04633
fbpA		Iron-utilization periplasmic protein	7	7	1	21	7062	1007	1007	1007	107_05122	141_05648	152_05619	64_05539	65_05764	88_05407	PAO1_04838
folE_1		GTP cyclohydrolase 1	7	7	1	21	3294	545	545	545	107_01935	141_00751	152_01735	64_03525	65_04001	88_00249	PAO1_01717
group_4134	eamA_2	putative amino-acid metabolite efflux pump	7	7	1	21	7156	893	893	893	107_00092	141_03887	152_03071	64_01073	65_00506	88_02242	PAO1_04936
kdsB		3-deoxy-manno-octulosonate cytidylyltransferase	7	7	1	21	4607	764	764	764	107_02932	141_03139	152_00985	64_02240	65_02279	88_03266	PAO1_03081
lolA		Outer-membrane lipoprotein carrier protein	7	7	1	21	1938	626	626	626	107_03253	141_04014	152_04819	64_04244	65_02683	88_04398	PAO1_02691
pip		Proline iminopeptidase	7	7	1	21	5130	971	971	971	107_00400	141_01984	152_01490	64_01381	65_00197	88_01936	PAO1_05244
emrB_1		Multidrug export protein EmrB	7	7	1	21	5028	1529	1529	1529	107_00484	141_02075	152_02876	64_01463	65_00113	88_01851	PAO1_05327
kdsC		3-deoxy-D-manno-octulosonate 8-phosphate phosphatase KdsC	7	7	1	21	6801	539	539	539	107_03504	141_03363	152_02650	64_05057	65_03049	88_03762	PAO1_04598
aroQ		Monofunctional chorismate mutase	7	7	1	21	79	557	557	557	107_00510	141_02101	152_02905	64_01490	65_00086	88_03948	PAO1_05353
puuB_3		Gamma-glutamylputrescine oxidoreductase	7	7	1	21	3176	1310	1310	1310	107_02046	141_00862	152_04414	64_03414	65_04673	88_00363	PAO1_01606
meh		Mesaconyl-C(4)-CoA hydratase	7	7	1	21	6429	827	827	827	107_01421	141_00138	152_03374	64_02712	65_01512	88_01074	PAO1_00903
thiI		tRNA sulfurtransferase	7	7	1	21	5084	1454	1454	1454	107_00439	141_02021	152_02831	64_01418	65_00158	88_01899	PAO1_05282
metG		Methionine--tRNA ligase	7	7	1	21	351	2033	2036	2033	107_00621	141_05672	152_05330	64_00383	65_05160	88_05159	PAO1_03602
group_4144		Thioesterase superfamily protein	7	7	1	21	3849	416	416	416	107_03823	141_02673	152_05427	64_05242	65_04361	88_04211	PAO1_04220
glxR_1		CRP-like cAMP-activated global transcriptional regulator	7	7	1	21	2369	683	683	683	107_02367	141_01265	152_00739	64_03108	65_02007	88_01714	PAO1_00539
hisG		ATP phosphoribosyltransferase	7	7	1	21	6792	635	635	635	107_03514	141_03354	152_02659	64_05066	65_03039	88_03771	PAO1_04588
group_4147		hypothetical protein	7	7	1	21	2801	1277	1277	1277	107_05127	141_04217	152_03736	64_05293	65_05880	88_00416	PAO1_01552
qseB_2		Transcriptional regulatory protein QseB	7	7	1	21	1987	671	671	671	107_03296	141_04062	152_04863	64_04287	65_02640	88_04446	PAO1_02734
recD		RecBCD enzyme subunit RecD	7	7	1	21	4034	2165	2165	2165	107_05596	141_05269	152_05624	64_05788	65_05816	88_05674	PAO1_04418
group_415		1,4-dihydroxy-2-naphthoyl-CoA hydrolase	7	7	1	21	78	443	443	443	107_00511	141_02102	152_02906	64_01491	65_00085	88_03949	PAO1_05354
ywiE_2		putative cardiolipin synthase YwiE	7	7	1	21	6679	1157	1157	1157	107_04822	141_03242	152_02771	64_05779	65_02927	88_03883	PAO1_04475
tmk_2		Thymidylate kinase	7	7	1	21	380	1490	1490	1490	107_05493	141_05772	152_05357	64_00356	65_05133	88_05132	PAO1_03575
group_4152		Bacterial extracellular solute-binding proteins, family 3	7	7	1	21	2291	731	731	731	107_02291	141_01338	152_00664	64_03183	65_01934	88_01642	PAO1_00463
nicP_3		Porin-like protein NicP	7	7	1	21	5518	1283	1283	1283	107_01296	141_00016	152_02489	64_02888	65_01693	88_01196	PAO1_00777
group_4154		hypothetical protein	7	7	1	21	2196	344	344	344	107_02197	141_04693	152_00571	64_03278	65_01839	88_01548	PAO1_00368
ldh		Leucine dehydrogenase	7	7	1	21	418	1025	1025	1025	107_05456	141_01915	152_03613	64_00319	65_05096	88_05095	PAO1_03537
nadD_2		putative nicotinate-nucleotide adenylyltransferase	7	7	1	21	5707	644	644	644	107_01190	141_04823	152_00016	64_00966	65_01128	88_02336	PAO1_04132
group_4157		CDP-alcohol phosphatidyltransferase	7	7	1	21	7069	815	815	815	107_00003	141_03976	152_03160	64_00984	65_00595	88_05838	PAO1_04847
group_4158		Helix-turn-helix domain protein	7	7	1	21	413	806	806	806	107_05461	141_01920	152_03618	64_00324	65_05101	88_05100	PAO1_03542
lnt		Apolipoprotein N-acyltransferase	7	7	1	21	5728	1535	1535	1535	107_01170	141_04843	152_00036	64_00946	65_01108	88_02356	PAO1_04111
mhqN		Putative NAD(P)H nitroreductase MhqN	7	7	1	21	73	602	602	602	107_00516	141_02107	152_02911	64_01496	65_00080	88_03954	PAO1_05359
group_4160		EcsC protein family protein	7	7	1	21	4141	791	791	791	107_01722	141_00524	152_01947	64_03737	65_03788	88_00031	PAO1_01928
flhA		Flagellar biosynthesis protein FlhA	7	7	1	21	2736	2123	2123	2123	107_03618	141_04882	152_02279	64_02063	65_03448	88_00473	PAO1_01490
clpC_1		Negative regulator of genetic competence ClpC/MecB	7	7	1	21	2298	2798	2798	2798	107_02298	141_01331	152_00671	64_03176	65_01940	88_01649	PAO1_00470
group_4163		hypothetical protein	7	7	1	21	2749	407	407	407	107_03605	141_04261	152_02266	64_02076	65_03461	88_00460	PAO1_01503
hisZ		ATP phosphoribosyltransferase regulatory subunit	7	7	1	21	7331	1184	1184	1184	107_00258	141_02284	152_01632	64_01239	65_00339	88_02076	PAO1_05102
group_4165		Flavin reductase like domain protein	7	7	1	21	3257	608	608	608	107_01965	141_00781	152_04333	64_03495	65_04592	88_00282	PAO1_01687
purM		Phosphoribosylformylglycinamidine cyclo-ligase	7	7	1	21	6500	1061	1061	1061	107_01492	141_00223	152_03447	64_02639	65_01439	88_00989	PAO1_00975
group_4167		hypothetical protein	7	7	1	21	3299	779	779	779	107_01930	141_00746	152_01740	64_03530	65_03996	88_00244	PAO1_01722
group_4168		L,D-transpeptidase catalytic domain	7	7	1	21	5492	737	737	737	107_01270	141_05711	152_02463	64_02914	65_01719	88_01222	PAO1_00751
yahB_1		putative HTH-type transcriptional regulator YahB	7	7	1	21	4710	890	890	890	107_03034	141_03018	152_01087	64_02342	65_02382	88_03168	PAO1_02979
hmp		Flavohemoprotein	7	7	1	21	1995	1181	1181	1181	107_03304	141_04070	152_04871	64_04295	65_02632	88_04454	PAO1_02742
group_4171		Helix-turn-helix domain protein	7	7	1	21	4132	554	554	554	107_01715	141_05400	152_01954	64_03744	65_03781	88_00022	PAO1_01935
group_4172		hypothetical protein	7	7	1	21	900	596	596	596	107_02567	141_03726	152_04975	64_04036	65_04874	88_02800	PAO1_02299
frmA		S-(hydroxymethyl)glutathione dehydrogenase	7	7	1	21	6181	1112	1112	1112	107_00751	141_02516	152_00398	64_00531	65_00742	88_04869	PAO1_03750
group_4174	prsE_1	Type I secretion system membrane fusion protein PrsE	7	7	1	21	4134	1187	1187	1187	107_01717	141_05398	152_01952	64_03742	65_03783	88_00024	PAO1_01933
algG		Poly(beta-D-mannuronate) C5 epimerase	7	7	1	21	6293	1631	1631	1631	107_00663	141_02428	152_05139	64_00443	65_00657	88_05361	PAO1_03665
decR		DNA-binding transcriptional activator DecR	7	7	1	21	3634	473	473	473	107_02769	141_03569	152_05316	64_03811	65_04064	88_03019	PAO1_02089
group_4177	acsA_2	Acetyl-coenzyme A synthetase	7	7	1	21	619	1667	1667	1667	107_03190	141_03451	152_03256	64_04164	65_02803	88_04542	PAO1_02625
barA_3		Signal transduction histidine-protein kinase BarA	7	7	1	21	4807	2360	2360	2360	107_03090	141_02922	152_01142	64_02397	65_02438	88_03112	PAO1_02923
corC_1		Magnesium and cobalt efflux protein CorC	7	7	1	21	5982	1292	1292	1292	107_00931	141_00919	152_00279	64_00707	65_00861	88_02610	PAO1_03869
lpxT		Lipid A 1-diphosphate synthase	7	7	1	21	69	803	803	803	107_00520	141_02111	152_02915	64_01500	65_00076	88_03958	PAO1_05363
gmr_2		Cyclic di-GMP phosphodiesterase Gmr	7	7	1	21	6964	4247	4247	4247	107_03352	141_03835	152_04184	64_04799	65_03199	88_05040	PAO1_04747
uctC		Acetyl-CoA:oxalate CoA-transferase	7	7	1	21	6433	1202	1202	1202	107_01425	141_00142	152_03378	64_02708	65_01508	88_01070	PAO1_00907
eutC		Ethanolamine ammonia-lyase light chain	7	7	1	21	5688	821	821	821	107_03755	141_02603	152_05812	64_05174	65_04432	88_04141	PAO1_04151
group_4183		Na /Pi-cotransporter	7	7	1	21	1499	1748	1748	1748	107_04251	141_01528	152_02112	64_04713	65_03614	88_03492	PAO1_05649
group_4184	cdhR_4	HTH-type transcriptional regulator CdhR	7	7	1	21	1401	1103	1103	1103	107_05436	141_01428	152_02208	64_05663	65_03518	88_03392	PAO1_05553
group_419		Putative ATP-dependant zinc protease	7	7	1	21	67	500	500	500	107_00522	141_02113	152_02917	64_01502	65_00074	88_03960	PAO1_05365
group_4192		hypothetical protein	7	7	1	21	227	308	308	308	107_04054	141_01805	152_03496	64_00202	65_05601	88_04960	PAO1_03423
pstC		Phosphate transport system permease protein PstC	7	7	1	21	1389	2285	2285	2285	107_04663	141_04481	152_04634	64_01676	65_04575	88_04136	PAO1_05539
group_4194		putative metal-dependent hydrolase	7	7	1	21	3151	836	836	836	107_02070	141_04188	152_03854	64_03390	65_04697	88_00387	PAO1_01581
group_4195		hypothetical protein	7	7	1	21	6935	488	488	488	107_03381	141_03807	152_04155	64_04828	65_03170	88_05012	PAO1_04718
glpE_2		Thiosulfate sulfurtransferase GlpE	7	7	1	21	6408	938	938	938	107_01400	141_00117	152_03353	64_02733	65_01533	88_01095	PAO1_00882
mltF_2		Membrane-bound lytic murein transglycosylase F	7	7	1	21	4725	1430	1430	1430	107_03049	141_03003	152_01101	64_02356	65_02397	88_03153	PAO1_02964
spuC_2		putative aminotransferase	7	7	1	21	2132	1370	1370	1370	107_02134	141_05030	152_00507	64_03342	65_01776	88_01484	PAO1_00305
sir_3		Sulfite reductase [ferredoxin]	7	7	1	21	3882	1673	1673	1673	107_03862	141_02713	152_03947	64_05281	65_04329	88_04252	PAO1_04259
group_42		hypothetical protein	7	7	1	21	2932	467	779	719	107_01676	141_00421	152_01376	64_01828	65_01246	88_00795	PAO1_01169
pitA_2		Low-affinity inorganic phosphate transporter 1	7	7	1	21	56	1109	1268	1245	107_00533	141_02124	152_02928	64_01513	65_00063	88_03971	PAO1_05376
gshA		Glutamate--cysteine ligase	7	7	1	21	60	1583	1583	1583	107_00529	141_02120	152_02924	64_01509	65_00067	88_03967	PAO1_05372
msrB		Peptide methionine sulfoxide reductase MsrB	7	7	1	21	4804	398	398	398	107_03087	141_02925	152_01139	64_02394	65_02435	88_03115	PAO1_02926
kdpE		KDP operon transcriptional regulatory protein KdpE	7	7	1	21	3249	692	692	692	107_01973	141_00789	152_04341	64_03487	65_04600	88_00290	PAO1_01679
sycN		Chaperone protein SycN	7	7	1	21	3321	371	371	371	107_01908	141_00724	152_01762	64_03552	65_03974	88_00222	PAO1_01744
fbp_2		Fructose-1,6-bisphosphatase class 1	7	7	1	21	5093	1010	1010	1010	107_00431	141_02013	152_02823	64_01410	65_00166	88_01907	PAO1_05274
epsF_1		Type II secretion system protein F	7	7	1	21	5436	1214	1214	1214	107_01224	141_04951	152_02433	64_02962	65_05784	88_01253	PAO1_00704
tusE		Sulfurtransferase TusE	7	7	1	21	1932	335	335	335	107_03247	141_04008	152_04813	64_04238	65_02689	88_04392	PAO1_02685
fabH_2		3-oxoacyl-[acyl-carrier-protein] synthase 3	7	7	1	21	253	992	992	992	107_04028	141_01831	152_03522	64_00228	65_05575	88_04934	PAO1_03449
apbC		Iron-sulfur cluster carrier protein	7	7	1	21	352	1094	1094	1094	107_00620	141_05671	152_05331	64_00382	65_05159	88_05158	PAO1_03601
fdoG		Formate dehydrogenase-O major subunit	7	7	1	21	7191	2441	2441	2441	107_00125	141_05156	152_03038	64_01106	65_00472	88_02211	PAO1_04970
ybbJ		Inner membrane protein YbbJ	7	7	1	21	52	452	452	452	107_00537	141_02128	152_02932	64_01517	65_00059	88_03975	PAO1_05380
guaD_2		Guanine deaminase	7	7	1	21	3130	1304	1304	1304	107_02091	141_04209	152_03833	64_05381	65_05888	88_00408	PAO1_01560
group_4211		Copper resistance protein D	7	7	1	21	2543	464	464	464	107_01585	141_00319	152_01285	64_01737	65_01337	88_00893	PAO1_01077
fliY_1		L-cystine-binding protein FliY	7	7	1	21	5134	800	800	800	107_00396	141_01980	152_01494	64_01377	65_00201	88_01940	PAO1_05240
nimR_3		HTH-type transcriptional regulator NimR	7	7	1	21	2473	779	779	779	107_01651	141_00396	152_01351	64_01803	65_01271	88_00821	PAO1_01143
cynR_5		HTH-type transcriptional regulator CynR	7	7	1	21	3603	887	887	887	107_02744	141_03542	152_04909	64_03837	65_04090	88_02992	PAO1_02115
mqo_1		Malate:quinone oxidoreductase	7	7	1	21	383	1571	1571	1571	107_05490	141_05769	152_05360	64_00353	65_05130	88_05129	PAO1_03572
arnD		putative 4-deoxy-4-formamido-L-arabinose-phosphoundecaprenol deformylase ArnD	7	7	1	21	6303	887	887	887	107_00673	141_02438	152_05149	64_00453	65_00667	88_05351	PAO1_03675
petB		Cytochrome b	7	7	1	21	6773	1211	1211	1211	107_03533	141_03335	152_02678	64_05085	65_03020	88_03790	PAO1_04569
ubiG_2		Ubiquinone biosynthesis O-methyltransferase	7	7	1	21	1162	851	851	851	107_05709	141_04288	152_05096	64_05852	65_05388	88_05567	PAO1_02524
aruI_2		putative 2-ketoarginine decarboxylase AruI	7	7	1	21	2690	1601	1601	1601	107_03653	141_04917	152_02314	64_02028	65_03413	88_00518	PAO1_01455
oatA_1		O-acetyltransferase OatA	7	7	1	21	24	1988	1988	1988	107_00565	141_02156	152_02960	64_01545	65_00031	88_04003	PAO1_05408
serC		Phosphoserine aminotransferase	7	7	1	21	4406	1085	1085	1085	107_05284	141_04600	152_04786	64_00055	65_05521	88_05237	PAO1_03275
fecI_9		putative RNA polymerase sigma factor FecI	7	7	1	21	2892	527	527	527	107_05142	141_04676	152_03751	64_05308	65_03289	88_00629	PAO1_01337
mdeA		L-methionine gamma-lyase	7	7	1	21	5185	1277	1277	1277	107_00345	141_02381	152_01545	64_01326	65_00252	88_01989	PAO1_05189
mgtB		Magnesium-transporting ATPase, P-type 1	7	7	1	21	7206	2711	2711	2711	107_00140	141_05141	152_03023	64_01121	65_00457	88_02196	PAO1_04985
hslU		ATP-dependent protease ATPase subunit HslU	7	7	1	21	5156	1343	1343	1343	107_00374	141_01958	152_01516	64_01355	65_00223	88_01962	PAO1_05218
ccmF		Cytochrome c-type biogenesis protein CcmF	7	7	1	21	2765	1973	1973	1973	107_03590	141_04246	152_02251	64_02091	65_03475	88_00445	PAO1_01518
yhdG_2		putative amino acid permease YhdG	7	7	1	21	1770	1433	1433	1433	107_05357	141_05337	152_05228	64_04559	65_04752	88_01411	PAO1_00226
group_4227		hypothetical protein	7	7	1	21	6887	629	629	629	107_03425	141_03764	152_04007	64_04871	65_03127	88_03684	PAO1_04675
group_4228		hypothetical protein	7	7	1	21	3288	869	869	869	107_01941	141_00757	152_01729	64_03519	65_04007	88_00255	PAO1_01711
uspE_2		Universal stress protein E	7	7	1	21	6692	860	860	860	107_04809	141_03255	152_02758	64_05165	65_02940	88_03870	PAO1_04488
hemB		Delta-aminolevulinic acid dehydratase	7	7	1	21	1216	1013	1115	1042	107_00570	141_02161	152_02965	64_01550	65_00026	88_04008	PAO1_05413
cph2_3		Phytochrome-like protein cph2	7	7	1	21	263	1163	1163	1163	107_04018	141_01841	152_03532	64_00238	65_05565	88_04924	PAO1_03459
group_4231		SpoVR like protein	7	7	1	21	2086	1553	1553	1553	107_02427	141_01204	152_00802	64_03047	65_02085	88_01780	PAO1_00601
kdsA		2-dehydro-3-deoxyphosphooctonate aldolase	7	7	1	21	6089	845	845	845	107_00758	141_02523	152_00391	64_00538	65_00749	88_04876	PAO1_03757
iolI		Inosose isomerase	7	7	1	21	1752	815	815	815	107_05375	141_05803	152_05246	64_04577	65_04734	88_01429	PAO1_00244
rdmC		Aclacinomycin methylesterase RdmC	7	7	1	21	6336	986	986	986	107_00708	141_02473	152_00441	64_00488	65_00699	88_04766	PAO1_03707
group_4235		hypothetical protein	7	7	1	21	6652	1001	1001	1001	107_04849	141_03215	152_02798	64_05752	65_02900	88_03910	PAO1_04448
yihG_1		putative acyltransferase YihG	7	7	1	21	6384	914	914	914	107_01376	141_00093	152_03329	64_02757	65_01557	88_01119	PAO1_00858
group_4237		Branched-chain amino acid transport system / permease component	7	7	1	21	2514	1253	1253	1253	107_01614	141_00348	152_01314	64_01766	65_01308	88_00864	PAO1_01106
rpfC_2		Sensory/regulatory protein RpfC	7	7	1	21	5738	2387	2387	2387	107_01160	141_04853	152_00046	64_00936	65_01098	88_02366	PAO1_04101
mlaA_1		putative phospholipid-binding lipoprotein MlaA	7	7	1	21	4840	704	704	704	107_05016	141_02896	152_01169	64_02424	65_02474	88_03086	PAO1_02897
group_424		Mechanosensitive ion channel	7	7	1	21	1224	578	578	578	107_00578	141_02169	152_02973	64_01558	65_00018	88_04016	PAO1_05421
phnE_2		Phosphate-import permease protein PhnE	7	7	1	21	236	770	770	770	107_04045	141_01814	152_03505	64_00211	65_05592	88_04951	PAO1_03432
lacC		Tagatose-6-phosphate kinase	7	7	1	21	6309	944	944	944	107_00679	141_02444	152_00470	64_00459	65_00673	88_05345	PAO1_03681
pqqC_2		Pyrroloquinoline-quinone synthase	7	7	1	21	3682	752	752	752	107_02811	141_03618	152_05274	64_03769	65_04022	88_03064	PAO1_02047
dsbB_2		Disulfide bond formation protein B	7	7	1	21	1230	491	491	491	107_00584	141_02175	152_02979	64_01564	65_00012	88_04022	PAO1_05427
aroB		3-dehydroquinate synthase	7	7	1	21	5172	1106	1106	1106	107_00358	141_01942	152_01532	64_01339	65_00239	88_01978	PAO1_05202
dmlR_18		HTH-type transcriptional regulator DmlR	7	7	1	21	1675	920	920	920	107_05553	141_05746	152_05557	64_04400	65_05302	88_03652	PAO1_00062
moaB_2		Molybdenum cofactor biosynthesis protein B	7	7	1	21	4557	539	539	539	107_02881	141_03088	152_00934	64_02189	65_02228	88_03317	PAO1_03132
cydB		Cytochrome bd-I ubiquinol oxidase subunit 2	7	7	1	21	5786	1007	1007	1007	107_01114	141_01115	152_00092	64_00889	65_01052	88_02412	PAO1_04055
group_4248		Cytochrome P450 107B1	7	7	1	21	251	1256	1256	1256	107_04030	141_01829	152_03520	64_00226	65_05577	88_04936	PAO1_03447
xpkA		Xylulose-5-phosphate phosphoketolase	7	7	1	21	6363	2405	2405	2405	107_00735	141_02500	152_00414	64_00515	65_00726	88_04793	PAO1_03734
argH		Argininosuccinate lyase	7	7	1	21	1237	1394	1394	1394	107_00591	141_02182	152_02986	64_01571	65_00005	88_04029	PAO1_05434
ffh		Signal recognition particle protein	7	7	1	21	5984	1373	1373	1373	107_00929	141_00917	152_00281	64_00705	65_00859	88_02612	PAO1_03867
group_4251		FCD domain protein	7	7	1	21	1872	734	734	734	107_04380	141_05286	152_05706	64_04465	65_05370	88_01313	PAO1_00127
motA		Motility protein A	7	7	1	21	7346	851	851	851	107_00273	141_02299	152_01617	64_01254	65_00324	88_02061	PAO1_05117
arnC		Undecaprenyl-phosphate 4-deoxy-4-formamido-L-arabinose transferase	7	7	1	21	6301	1019	1019	1019	107_00671	141_02436	152_05147	64_00451	65_00665	88_05353	PAO1_03673
mrcA		Penicillin-binding protein 1A	7	7	1	21	5165	2468	2471	2470	107_00365	141_01949	152_01525	64_01346	65_00232	88_01971	PAO1_05209
yjhB_2		Putative metabolite transport protein YjhB	7	7	1	21	3539	1271	1271	1271	107_02691	141_05522	152_04213	64_03889	65_04142	88_02937	PAO1_02176
prpL		Lysyl endopeptidase	7	7	1	21	3952	1388	1388	1388	107_03913	141_02766	152_03901	64_05505	65_04278	88_04307	PAO1_04304
polB		DNA polymerase II	7	7	1	21	4125	2366	2366	2366	107_01708	141_05407	152_01961	64_03751	65_03774	88_00015	PAO1_01942
dmlR_25		HTH-type transcriptional regulator DmlR	7	7	1	21	1140	914	914	914	107_05253	141_04309	152_05075	64_05609	65_05409	88_05588	PAO1_02502
katE		Catalase HPII	7	7	1	21	3498	2129	2129	2129	107_02654	141_03633	152_04250	64_03926	65_04179	88_02899	PAO1_02213
tqsA		AI-2 transport protein TqsA	7	7	1	21	2584	1073	1073	1073	107_01545	141_00278	152_01245	64_01697	65_01377	88_00934	PAO1_01037
cusS_1		Sensor kinase CusS	7	7	1	21	4830	1331	1331	1331	107_05026	141_02906	152_01159	64_02414	65_02464	88_03096	PAO1_02907
proP_1		Proline/betaine transporter	7	7	1	21	6034	1619	1619	1619	107_00892	141_02596	152_00318	64_00667	65_00822	88_02665	PAO1_03830
menB		1,4-dihydroxy-2-naphthoyl-CoA synthase	7	7	1	21	3650	797	797	797	107_02785	141_03585	152_05300	64_03795	65_04048	88_03036	PAO1_02073
flgC		Flagellar basal-body rod protein FlgC	7	7	1	21	2508	440	440	440	107_01620	141_00354	152_01320	64_01772	65_01302	88_00858	PAO1_01112
puuB_4		Gamma-glutamylputrescine oxidoreductase	7	7	1	21	2378	1289	1289	1289	107_02375	141_01256	152_00747	64_03100	65_02015	88_01723	PAO1_00547
lon1		Lon protease 1	7	7	1	21	6937	2453	2453	2453	107_03379	141_03809	152_04157	64_04826	65_03172	88_05014	PAO1_04720
hisI		Phosphoribosyl-AMP cyclohydrolase	7	7	1	21	5144	404	404	404	107_00386	141_01970	152_01504	64_01367	65_00211	88_01950	PAO1_05230
trmB		tRNA (guanine-N(7)-)-methyltransferase	7	7	1	21	2221	734	734	734	107_02221	141_01408	152_00595	64_03253	65_01864	88_01572	PAO1_00392
glpE_3		Thiosulfate sulfurtransferase GlpE	7	7	1	21	2083	332	332	332	107_02430	141_01201	152_00805	64_03044	65_02088	88_01783	PAO1_00604
naiP		Putative niacin/nicotinamide transporter NaiP	7	7	1	21	366	1367	1367	1367	107_00606	141_05625	152_05345	64_00368	65_05145	88_05144	PAO1_03587
ssuD_2		Alkanesulfonate monooxygenase	7	7	1	21	1920	1088	1088	1088	107_03238	141_03999	152_03308	64_04216	65_02698	88_04383	PAO1_02676
hyi		Hydroxypyruvate isomerase	7	7	1	21	2787	782	782	782	107_03568	141_04224	152_02229	64_02113	65_03497	88_00423	PAO1_01540
hldD		ADP-L-glycero-D-manno-heptose-6-epimerase	7	7	1	21	257	992	992	992	107_04024	141_01835	152_03526	64_00232	65_05571	88_04930	PAO1_03453
group_4273		hypothetical protein	7	7	1	21	2269	1070	1070	1070	107_02269	141_01360	152_00642	64_03205	65_01912	88_01620	PAO1_00440
group_4274	yycB_1	putative transporter YycB	7	7	1	21	3239	1274	1274	1274	107_01984	141_00800	152_04352	64_03476	65_04611	88_00301	PAO1_01668
dhbE		2,3-dihydroxybenzoate-AMP ligase	7	7	1	21	4088	1643	1643	1643	107_05642	141_05356	152_05654	64_05736	65_05877	88_05635	PAO1_04357
thiC		Phosphomethylpyrimidine synthase	7	7	1	21	7365	1883	1883	1883	107_00292	141_02318	152_01598	64_01273	65_00305	88_02042	PAO1_05136
group_4277		hypothetical protein	7	7	1	21	6834	1769	1769	1769	107_03471	141_05639	152_02617	64_04917	65_03082	88_03729	PAO1_04631
ped		(S)-1-Phenylethanol dehydrogenase	7	7	1	21	2843	794	794	794	107_05186	141_04629	152_03796	64_05352	65_03333	88_00582	PAO1_01381
atsA		Arylsulfatase	7	7	1	21	1810	1610	1610	1610	107_04441	141_04794	152_05168	64_04526	65_04782	88_01374	PAO1_00188
folA		Dihydrofolate reductase	7	7	1	21	364	542	542	542	107_00608	141_05627	152_05343	64_00370	65_05147	88_05146	PAO1_03589
group_4280		hypothetical protein	7	7	1	21	3516	524	524	524	107_02670	141_05477	152_04234	64_03910	65_04163	88_02916	PAO1_02197
group_4281		hypothetical protein	7	7	1	21	4507	1367	1367	1367	107_02828	141_05428	152_00883	64_02138	65_02178	88_03367	PAO1_03184
ugpC		sn-glycerol-3-phosphate import ATP-binding protein UgpC	7	7	1	21	4386	1160	1160	1160	107_05495	141_01677	152_04421	64_00075	65_05165	88_05563	PAO1_03295
ettA		Energy-dependent translational throttle protein EttA	7	7	1	21	6956	1664	1664	1664	107_03359	141_03828	152_04177	64_04806	65_03192	88_05033	PAO1_04740
group_4284		putative metal-dependent hydrolase	7	7	1	21	6380	833	833	833	107_01372	141_00089	152_03325	64_02761	65_01561	88_01123	PAO1_00854
recG		ATP-dependent DNA helicase RecG	7	7	1	21	1367	2075	2075	2075	107_04640	141_04458	152_04611	64_01653	65_04552	88_04113	PAO1_05516
rcsC		Sensor histidine kinase RcsC	7	7	1	21	3694	2594	2606	2604	107_04861	141_04395	152_04706	64_05400	65_05689	88_05264	PAO1_02035
group_4287		Solute-binding protein	7	7	1	21	5948	1040	1040	1040	107_00963	141_00950	152_00243	64_00739	65_00892	88_02578	PAO1_03900
dctP_3		C4-dicarboxylate-binding periplasmic protein DctP	7	7	1	21	6981	998	998	998	107_03337	141_03850	152_04199	64_04784	65_03214	88_05057	PAO1_04762
group_4289		Flagellar hook-length control protein FliK	7	7	1	21	2759	1580	1580	1580	107_03596	141_04252	152_02257	64_02085	65_03469	88_00451	PAO1_01512
group_429		NUDIX domain protein	7	7	1	21	363	458	458	458	107_00609	141_05628	152_05342	64_00371	65_05148	88_05147	PAO1_03590
yfkJ		Low molecular weight protein-tyrosine-phosphatase YfkJ	7	7	1	21	4608	464	464	464	107_02933	141_03140	152_00986	64_02241	65_02280	88_03265	PAO1_03080
mcpU_3		Methyl-accepting chemotaxis protein McpU	7	7	1	21	7002	2138	2138	2138	107_05052	141_04539	152_05773	64_05597	65_05706	88_05469	PAO1_04780
group_4292		N(G),N(G)-dimethylarginine dimethylaminohydrolase	7	7	1	21	3004	764	764	764	107_04711	141_00478	152_01439	64_01890	65_01185	88_00738	PAO1_01230
narK		Nitrate/nitrite transporter NarK	7	7	1	21	5844	1406	1406	1406	107_01058	141_01057	152_00148	64_00834	65_00994	88_02470	PAO1_03999
aaeB_1		p-hydroxybenzoic acid efflux pump subunit AaeB	7	7	1	21	6426	2195	2195	2195	107_01418	141_00135	152_03371	64_02715	65_01515	88_01077	PAO1_00900
group_4295		Glycosyl transferases group 1	7	7	1	21	1482	1301	1301	1301	107_04268	141_01511	152_02129	64_04730	65_03597	88_03475	PAO1_05632
thrC		Threonine synthase	7	7	1	21	5995	1409	1409	1409	107_00918	141_00905	152_00292	64_00693	65_00848	88_02624	PAO1_03856
soxC_3		Dibenzothiophene desulfurization enzyme C	7	7	1	21	1021	1217	1223	1217	107_04507	141_04141	152_03684	64_04979	65_04988	88_04692	PAO1_02418
dbpA		ATP-dependent RNA helicase DbpA	7	7	1	21	2293	1376	1376	1376	107_02293	141_01336	152_00666	64_03181	65_01936	88_01644	PAO1_00465
dprA		DNA processing protein DprA	7	7	1	21	1623	1088	1088	1088	107_05619	141_01648	152_01994	64_05831	65_03739	88_03619	PAO1_00021
group_43		hypothetical protein	7	7	1	21	5374	257	257	257	107_02473	141_01159	152_00848	64_03001	65_02130	88_01811	PAO1_00646
group_430		hypothetical protein	7	7	1	21	348	437	437	437	107_00624	141_05675	152_05327	64_00386	65_05163	88_05162	PAO1_03605
bicA_2		Bicarbonate transporter BicA	7	7	1	21	1890	1571	1571	1571	107_04362	141_05304	152_05724	64_04447	65_05352	88_01295	PAO1_00109
rimI_2		Ribosomal-protein-alanine acetyltransferase	7	7	1	21	7053	452	452	452	107_05113	141_05657	152_05610	64_05548	65_05755	88_05416	PAO1_04829
folM		Dihydromonapterin reductase	7	7	1	21	399	704	704	704	107_05474	141_01933	152_05376	64_00337	65_05114	88_05113	PAO1_03556
group_4303		2OG-Fe(II) oxygenase superfamily protein	7	7	1	21	4115	623	623	623	107_01699	141_05415	152_01969	64_03760	65_03765	88_00007	PAO1_01951
group_4304		hypothetical protein	7	7	1	21	3139	377	377	377	107_02082	141_04200	152_03842	64_05390	65_05897	88_00399	PAO1_01569
mcpQ_4		Methyl-accepting chemotaxis protein McpQ	7	7	1	21	4856	1595	1595	1595	107_05002	141_02882	152_05821	64_02440	65_02490	88_03073	PAO1_02884
ssuC_1		Putative aliphatic sulfonates transport permease protein SsuC	7	7	1	21	5779	818	818	818	107_01121	141_01122	152_00085	64_00896	65_01059	88_02405	PAO1_04062
group_4307		Gluconate 2-dehydrogenase cytochrome c subunit	7	7	1	21	938	1319	1319	1319	107_02530	141_05178	152_05014	64_04073	65_04913	88_02763	PAO1_02336
rep		ATP-dependent DNA helicase Rep	7	7	1	21	1318	2009	2009	2009	107_04591	141_04409	152_04562	64_01604	65_04504	88_04064	PAO1_05467
purL		Phosphoribosylformylglycinamidine synthase	7	7	1	21	5967	3896	3896	3896	107_00947	141_00934	152_00263	64_00723	65_00876	88_02595	PAO1_03884
group_431	rsxB_1	Electron transport complex subunit RsxB	7	7	1	21	344	566	566	566	107_00626	141_05677	152_05102	64_00388	65_00602	88_05398	PAO1_03610
group_4310		hypothetical protein	7	7	1	21	4582	629	632	629	107_02907	141_03114	152_00960	64_02215	65_02254	88_03291	PAO1_03106
yecS_3		L-cystine transport system permease protein YecS	7	7	1	21	3070	665	665	665	107_03731	141_05090	152_02390	64_01950	65_03246	88_00674	PAO1_01294
group_4312		Type VI secretion lipoprotein	7	7	1	21	5006	464	464	464	107_05685	141_05795	152_05581	64_04424	65_05326	88_03676	PAO1_00086
group_4313		2OG-Fe(II) oxygenase superfamily protein	7	7	1	21	2144	629	629	629	107_02146	141_04747	152_00519	64_03330	65_01788	88_01496	PAO1_00317
azoR_2		Flavodoxin-like fold protein	7	7	1	21	6403	623	623	623	107_01395	141_00112	152_03348	64_02738	65_01538	88_01100	PAO1_00877
ung		Uracil-DNA glycosylase	7	7	1	21	5513	695	695	695	107_01291	141_00011	152_02484	64_02893	65_01698	88_01201	PAO1_00772
sohB		putative protease SohB	7	7	1	21	3454	1025	1025	1025	107_01766	141_00584	152_01903	64_03693	65_03832	88_00081	PAO1_01884
argO		Arginine exporter protein ArgO	7	7	1	21	6707	602	602	602	107_04795	141_03269	152_02744	64_05151	65_02954	88_03856	PAO1_04503
group_4318		Purine-binding protein	7	7	1	21	1846	1097	1103	1097	107_04405	141_04758	152_05204	64_04490	65_04818	88_01338	PAO1_00152
group_4319		putative PhzA/B-like protein	7	7	1	21	252	425	425	425	107_04029	141_01830	152_03521	64_00227	65_05576	88_04935	PAO1_03448
rsxC		Electron transport complex subunit RsxC	7	7	1	21	343	923	2324	2123	107_00627	141_02392	152_05103	64_00389	65_00603	88_05397	PAO1_03611
dapE		Succinyl-diaminopimelate desuccinylase	7	7	1	21	2971	1151	1151	1151	107_04678	141_00445	152_01406	64_01857	65_01218	88_00771	PAO1_01197
ybdL		Methionine aminotransferase	7	7	1	21	5928	1148	1148	1148	107_00983	141_00970	152_00223	64_00759	65_00912	88_02558	PAO1_03920
opuAA		Glycine betaine transport ATP-binding protein OpuAA	7	7	1	21	5109	830	830	830	107_00415	141_01998	152_02807	64_01394	65_00182	88_01922	PAO1_05258
pcs		Phosphatidylcholine synthase	7	7	1	21	5859	698	698	698	107_01043	141_01042	152_00163	64_00819	65_00974	88_02485	PAO1_03980
dapA_2		4-hydroxy-tetrahydrodipicolinate synthase	7	7	1	21	3066	917	917	917	107_03735	141_05094	152_02394	64_01946	65_03242	88_00678	PAO1_01290
rsfS		Ribosomal silencing factor RsfS	7	7	1	21	5708	356	356	356	107_01189	141_04824	152_00017	64_00965	65_01127	88_02337	PAO1_04131
acsA_1		Acetyl-coenzyme A synthetase	7	7	1	21	7110	1937	1937	1937	107_00044	141_03935	152_03119	64_01025	65_00554	88_02290	PAO1_04888
nuoL		NADH-quinone oxidoreductase subunit L	7	7	1	21	1971	1847	1847	1847	107_03286	141_04047	152_04852	64_04277	65_02650	88_04431	PAO1_02724
rhlA_2		Rhamnosyltransferase 1 subunit A	7	7	1	21	354	887	887	887	107_00618	141_05669	152_05333	64_00380	65_05157	88_05156	PAO1_03599
group_4329		Sulphur transport	7	7	1	21	6179	1226	1226	1226	107_00753	141_02518	152_00396	64_00533	65_00744	88_04871	PAO1_03752
pcaB_1		3-carboxy-cis,cis-muconate cycloisomerase	7	7	1	21	335	1433	1433	1433	107_00635	141_02400	152_05111	64_00415	65_00629	88_05389	PAO1_03637
group_4330		Bacterial regulatory helix-turn-helix protein, lysR family	7	7	1	21	5450	986	986	986	107_01238	141_04964	152_02446	64_02949	65_05797	88_01240	PAO1_00718
group_4331		Fatty acid hydroxylase superfamily protein	7	7	1	21	4112	767	767	767	107_01696	141_05418	152_01972	64_03763	65_03762	88_00004	PAO1_01954
dctD_2		C4-dicarboxylate transport transcriptional regulatory protein DctD	7	7	1	21	1537	1343	1343	1343	107_04214	141_01566	152_02075	64_04676	65_03651	88_03530	PAO1_05686
phnC_2		Phosphate-import ATP-binding protein PhnC	7	7	1	21	458	836	836	836	107_03976	141_01883	152_03577	64_00283	65_05060	88_04881	PAO1_03501
ybaK_2		Cys-tRNA(Pro)/Cys-tRNA(Cys) deacylase YbaK	7	7	1	21	2829	476	476	476	107_05199	141_05240	152_03810	64_05365	65_03346	88_00569	PAO1_01394
nrdG		Anaerobic ribonucleoside-triphosphate reductase-activating protein	7	7	1	21	4942	638	638	638	107_04314	141_05038	152_05433	64_04357	65_02568	88_04510	PAO1_02805
trmJ		tRNA (cytidine/uridine-2'-O-)-methyltransferase TrmJ	7	7	1	21	5909	773	773	773	107_01002	141_00989	152_00204	64_00778	65_00931	88_02539	PAO1_03939
yggS		hypothetical protein	7	7	1	21	2234	692	692	692	107_02234	141_01395	152_00607	64_03240	65_01877	88_01585	PAO1_00405
arcC1		Carbamate kinase 1	7	7	1	21	91	932	932	932	107_00498	141_02089	152_02890	64_01477	65_00099	88_03936	PAO1_05341
ybaL_2		Inner membrane protein YbaL	7	7	1	21	1555	1757	1757	1757	107_04196	141_01584	152_02056	64_04657	65_03669	88_03549	PAO1_05704
group_434		hypothetical protein	7	7	1	21	333	968	1037	1007	107_00637	141_02402	152_05113	64_00417	65_00631	88_05387	PAO1_03639
oprD_3		Porin D	7	7	1	21	672	1346	1346	1346	107_03138	141_03398	152_03204	64_04112	65_02855	88_04595	PAO1_02573
tar_2		Methyl-accepting chemotaxis protein II	7	7	1	21	1817	2039	2039	2039	107_04434	141_04787	152_05175	64_04519	65_04789	88_01367	PAO1_00181
czcC		Cobalt-zinc-cadmium resistance protein CzcC	7	7	1	21	655	1286	1286	1286	107_03155	141_03415	152_03221	64_04129	65_02838	88_04578	PAO1_02590
czcB		Cobalt-zinc-cadmium resistance protein CzcB	7	7	1	21	656	1454	1454	1454	107_03154	141_03414	152_03220	64_04128	65_02839	88_04579	PAO1_02589
argC		N-acetyl-gamma-glutamyl-phosphate reductase	7	7	1	21	5407	1034	1034	1034	107_02498	141_01145	152_00862	64_02987	65_02157	88_01838	PAO1_00676
recN		DNA repair protein RecN	7	7	1	21	7139	1676	1676	1676	107_00075	141_03904	152_03088	64_01056	65_00523	88_02259	PAO1_04919
zraS_1		Sensor protein ZraS	7	7	1	21	7102	2951	2951	2951	107_00036	141_03943	152_03127	64_01017	65_00562	88_02298	PAO1_04880
lpdV		Dihydrolipoyl dehydrogenase	7	7	1	21	922	1394	1394	1394	107_02546	141_05162	152_04996	64_04057	65_04895	88_02779	PAO1_02320
cheR2_1		Chemotaxis protein methyltransferase Cher2	7	7	1	21	2252	875	875	875	107_02252	141_01377	152_00625	64_03222	65_01895	88_01603	PAO1_00423
putP_1		Sodium/proline symporter	7	7	1	21	5547	1520	1520	1520	107_01325	141_00045	152_02518	64_02859	65_01664	88_01167	PAO1_00806
arnT_2		Undecaprenyl phosphate-alpha-4-amino-4-deoxy-L-arabinose arabinosyl transferase	7	7	1	21	6304	1649	1649	1649	107_00674	141_02439	152_05150	64_00454	65_00668	88_05350	PAO1_03676
opuE		Osmoregulated proline transporter OpuE	7	7	1	21	2691	1391	1391	1391	107_03652	141_04916	152_02313	64_02029	65_03414	88_00517	PAO1_01456
group_4351	mepH_3	Murein DD-endopeptidase MepH	7	7	1	21	361	596	596	596	107_00611	141_05662	152_05340	64_00373	65_05150	88_05149	PAO1_03592
prpC		2-methylcitrate synthase	7	7	1	21	5560	1127	1127	1127	107_01338	141_00058	152_02531	64_02846	65_01650	88_01154	PAO1_00819
ftsA_1		Cell division protein FtsA	7	7	1	21	5166	1064	1064	1064	107_00364	141_01948	152_01526	64_01345	65_00233	88_01972	PAO1_05208
lpxK		Tetraacyldisaccharide 4'-kinase	7	7	1	21	4605	998	998	998	107_02930	141_03137	152_00983	64_02238	65_02277	88_03268	PAO1_03083
uup		ABC transporter ATP-binding protein uup	7	7	1	21	4566	1922	1922	1922	107_02891	141_03098	152_00944	64_02199	65_02238	88_03307	PAO1_03122
group_4356		hypothetical protein	7	7	1	21	278	1028	1028	1028	107_04002	141_01857	152_03548	64_00254	65_05549	88_04908	PAO1_03475
group_4357	guaA_4	GMP synthase [glutamine-hydrolyzing]	7	7	1	21	3363	722	722	722	107_01865	141_00681	152_01805	64_03595	65_03931	88_00179	PAO1_01787
aaeB_6		p-hydroxybenzoic acid efflux pump subunit AaeB	7	7	1	21	1139	2174	2174	2174	107_05252	141_04310	152_05074	64_05610	65_05410	88_05589	PAO1_02501
caiC		Long-chain-fatty-acid--CoA ligase FadD17	7	7	1	21	4696	1826	1826	1826	107_03020	141_03032	152_01073	64_02328	65_02368	88_03182	PAO1_02993
arnE_2		putative 4-amino-4-deoxy-L-arabinose-phosphoundecaprenol flippase subunit ArnE	7	7	1	21	6305	347	347	347	107_00675	141_02440	152_05151	64_00455	65_00669	88_05349	PAO1_03677
mscK_1		Mechanosensitive channel MscK	7	7	1	21	5188	3356	3356	3356	107_00342	141_02378	152_01548	64_01323	65_00255	88_01992	PAO1_05186
mce3R		Transcriptional repressor Mce3R	7	7	1	21	2205	647	647	647	107_02205	141_05813	152_00579	64_03269	65_01848	88_01556	PAO1_00376
group_4362		hypothetical protein	7	7	1	21	2146	494	494	494	107_02149	141_04744	152_00522	64_03327	65_01791	88_01499	PAO1_00320
pyrC_2		Dihydroorotase	7	7	1	21	1569	1337	1337	1337	107_04184	141_01596	152_02044	64_04645	65_03681	88_03561	PAO1_05716
eptA_2		Phosphoethanolamine transferase EptA	7	7	1	21	3698	1703	1703	1703	107_04865	141_04391	152_04702	64_05404	65_05685	88_05268	PAO1_02031
nagZ		Beta-hexosaminidase	7	7	1	21	4580	998	998	998	107_02905	141_03112	152_00958	64_02213	65_02252	88_03293	PAO1_03108
sspA_1		Stringent starvation protein A	7	7	1	21	4810	662	662	662	107_03093	141_02919	152_01145	64_02400	65_02441	88_03109	PAO1_02920
malT_1		HTH-type transcriptional regulator MalT	7	7	1	21	3380	2570	2570	2570	107_01848	141_00664	152_01822	64_03612	65_03914	88_00162	PAO1_01804
bcr_2		Bicyclomycin resistance protein	7	7	1	21	3888	1208	1208	1208	107_03868	141_02719	152_03941	64_05287	65_04323	88_04258	PAO1_04265
astD		N-succinylglutamate 5-semialdehyde dehydrogenase	7	7	1	21	6449	1463	1463	1463	107_01441	141_00158	152_03394	64_02692	65_01492	88_01054	PAO1_00923
arnF		putative 4-amino-4-deoxy-L-arabinose-phosphoundecaprenol flippase subunit ArnF	7	7	1	21	6306	398	413	410	107_00676	141_02441	152_05152	64_00456	65_00670	88_05348	PAO1_03678
oprF_1		Outer membrane porin F	7	7	1	21	6051	785	785	785	107_00875	141_02579	152_00335	64_00650	65_00805	88_02682	PAO1_03813
group_4371		Sulfite exporter TauE/SafE	7	7	1	21	4783	749	749	749	107_03067	141_02945	152_01119	64_02374	65_02415	88_03135	PAO1_02946
group_4372		Poly(hydroxyalcanoate) granule associated protein (phasin)	7	7	1	21	5149	416	416	416	107_00381	141_01965	152_01509	64_01362	65_00216	88_01955	PAO1_05225
bcd_1		Acyl-CoA dehydrogenase, short-chain specific	7	7	1	21	7387	1208	1208	1208	107_00314	141_02340	152_01576	64_01295	65_00283	88_02020	PAO1_05158
fptA		Fe(3 )-pyochelin receptor	7	7	1	21	4097	2162	2162	2162	107_05747	141_05778	152_05854	64_05743	65_05933	88_05628	PAO1_04350
nhaP2_2		K( )/H( ) antiporter NhaP2	7	7	1	21	5194	1742	1742	1742	107_00341	141_02377	152_01549	64_01322	65_00256	88_01993	PAO1_05185
kup		Low affinity potassium transport system protein kup	7	7	1	21	6470	1904	1904	1904	107_01462	141_00193	152_03417	64_02669	65_01469	88_01019	PAO1_00945
dus		putative tRNA-dihydrouridine synthase	7	7	1	21	7235	998	998	998	107_00169	141_02191	152_02994	64_01150	65_00429	88_02167	PAO1_05013
miaB		tRNA-2-methylthio-N(6)-dimethylallyladenosine synthase	7	7	1	21	5732	1340	1340	1340	107_01166	141_04847	152_00040	64_00942	65_01104	88_02360	PAO1_04107
ftsH_2		ATP-dependent zinc metalloprotease FtsH	7	7	1	21	7127	1919	1928	1921	107_00063	141_03916	152_03100	64_01044	65_00535	88_02271	PAO1_04907
polA		DNA polymerase I	7	7	1	21	1519	2741	2741	2741	107_04232	141_01548	152_02093	64_04694	65_03633	88_03512	PAO1_05668
lrpC_1		HTH-type transcriptional regulator LrpC	7	7	1	21	7161	467	467	467	107_00097	141_03882	152_03066	64_01078	65_00501	88_02237	PAO1_04941
ltaE_2		Low specificity L-threonine aldolase	7	7	1	21	1434	1040	1040	1040	107_05402	141_01462	152_02174	64_05697	65_03552	88_03426	PAO1_05587
spiA		Type III secretion system outer membrane protein SpiA	7	7	1	21	3337	1802	1802	1802	107_01892	141_00708	152_01778	64_03568	65_03958	88_00206	PAO1_01760
exuT_2		Hexuronate transporter	7	7	1	21	3852	1259	1259	1259	107_03826	141_02676	152_05430	64_05245	65_04358	88_04214	PAO1_04223
benM_2		HTH-type transcriptional regulator BenM	7	7	1	21	45	914	914	914	107_00544	141_02135	152_02939	64_01524	65_00052	88_03982	PAO1_05387
ltaS1		Lipoteichoic acid synthase 1	7	7	1	21	3310	2102	2102	2102	107_01919	141_00735	152_01751	64_03541	65_03985	88_00233	PAO1_01733
kce		3-keto-5-aminohexanoate cleavage enzyme	7	7	1	21	1408	884	884	884	107_05429	141_01435	152_02201	64_05670	65_03525	88_03399	PAO1_05560
ywrD		Putative gamma-glutamyltransferase YwrD	7	7	1	21	1829	1616	1616	1616	107_04422	141_04775	152_05187	64_04507	65_04801	88_01355	PAO1_00169
flhF		Flagellar biosynthesis protein FlhF	7	7	1	21	2737	1289	1289	1289	107_03617	141_04881	152_02278	64_02064	65_03449	88_00472	PAO1_01491
group_439		hypothetical protein	7	7	1	21	6313	302	308	304	107_00685	141_02448	152_00464	64_00465	65_00677	88_05341	PAO1_03685
pepQ		Xaa-Pro dipeptidase	7	7	1	21	6841	1217	1217	1217	107_03464	141_05855	152_02610	64_04910	65_03089	88_03722	PAO1_04638
rutR_2		HTH-type transcriptional regulator RutR	7	7	1	21	2276	620	620	620	107_02276	141_01353	152_00649	64_03198	65_01919	88_01627	PAO1_00447
group_4392		Endonuclease/Exonuclease/phosphatase family protein	7	7	1	21	1514	878	878	878	107_04237	141_01543	152_02098	64_04699	65_03628	88_03507	PAO1_05663
tamA		Translocation and assembly module TamA	7	7	1	21	633	1739	1739	1739	107_03177	141_03437	152_03243	64_04151	65_02816	88_04556	PAO1_02612
infB		Translation initiation factor IF-2	7	7	1	21	7121	2522	2522	2522	107_00055	141_03924	152_03108	64_01036	65_00543	88_02279	PAO1_04899
folE_2		GTP cyclohydrolase 1	7	7	1	21	398	560	560	560	107_05475	141_01934	152_05375	64_00338	65_05115	88_05114	PAO1_03557
amtB_2		Ammonia channel	7	7	1	21	1268	1328	1328	1328	107_04582	141_05498	152_04553	64_01595	65_04454	88_04054	PAO1_05458
mtr_2		Tryptophan-specific transport protein	7	7	1	21	3769	1232	1232	1232	107_04918	141_04338	152_04649	64_05457	65_05631	88_05324	PAO1_01974
cheB_2		Chemotaxis response regulator protein-glutamate methylesterase	7	7	1	21	2254	1031	1031	1031	107_02254	141_01375	152_00627	64_03220	65_01897	88_01605	PAO1_00425
rlmL		Ribosomal RNA large subunit methyltransferase K/L	7	7	1	21	4538	2177	2177	2177	107_02861	141_03068	152_00914	64_02169	65_02208	88_03337	PAO1_03152
group_44		hypothetical protein	7	7	1	21	959	635	635	635	107_02509	141_05199	152_05035	64_04094	65_04934	88_02742	PAO1_02357
group_440		Zinc-type alcohol dehydrogenase-like protein	7	7	1	21	6317	1013	1013	1013	107_00688	141_02451	152_00461	64_00468	65_00680	88_05338	PAO1_03688
yqiK		Inner membrane protein YqiK	7	7	1	21	6002	2066	2066	2066	107_00911	141_00898	152_00299	64_00686	65_00841	88_02631	PAO1_03849
tmk_1		Thymidylate kinase	7	7	1	21	4624	632	632	632	107_02949	141_03156	152_01002	64_02257	65_02296	88_03249	PAO1_03064
envZ_3		Osmolarity sensor protein EnvZ	7	7	1	21	4382	1448	1448	1448	107_05499	141_01682	152_04425	64_00079	65_05169	88_05559	PAO1_03299
cysW_2		Sulfate transport system permease protein CysW	7	7	1	21	47	1619	1619	1619	107_00542	141_02133	152_02937	64_01522	65_00054	88_03980	PAO1_05385
obg		GTPase Obg	7	7	1	21	6927	1220	1220	1220	107_03389	141_03799	152_04147	64_04836	65_03162	88_05004	PAO1_04710
group_4405		putative FAD-linked oxidoreductase	7	7	1	21	2151	1394	1394	1394	107_02154	141_04739	152_00527	64_03322	65_01796	88_01504	PAO1_00325
leuS		Leucine--tRNA ligase	7	7	1	21	5725	2621	2621	2621	107_01173	141_04840	152_00033	64_00949	65_01111	88_02353	PAO1_04114
sbnA		putative siderophore biosynthesis protein SbnA	7	7	1	21	2525	1097	1097	1097	107_01603	141_00337	152_01303	64_01755	65_01319	88_00875	PAO1_01095
fabG_3		3-oxoacyl-[acyl-carrier-protein] reductase FabG	7	7	1	21	3450	767	767	767	107_01770	141_00588	152_01899	64_03689	65_03836	88_00085	PAO1_01880
betC_1		Choline-sulfatase	7	7	1	21	1633	1511	1511	1511	107_05629	141_01658	152_01984	64_05821	65_03749	88_03629	PAO1_00031
bepR_1		HTH-type transcriptional repressor BepR	7	7	1	21	6324	491	638	617	107_00695	141_02458	152_00454	64_00475	65_00687	88_04750	PAO1_03695
dppA_5		Periplasmic dipeptide transport protein	7	7	1	21	1339	1580	1580	1580	107_04612	141_04430	152_04583	64_01625	65_04525	88_04085	PAO1_05488
group_4411		hypothetical protein	7	7	1	21	7061	2846	2846	2846	107_05121	141_05649	152_05618	64_05540	65_05763	88_05408	PAO1_04837
group_4412		hypothetical protein	7	7	1	21	6733	929	929	929	107_04769	141_03295	152_02718	64_05125	65_02980	88_03830	PAO1_04529
garK		Glycerate 2-kinase	7	7	1	21	2535	1145	1145	1145	107_01593	141_00327	152_01293	64_01745	65_01329	88_00885	PAO1_01085
gltR_2		HTH-type transcriptional regulator GltR	7	7	1	21	2686	872	872	872	107_03657	141_04921	152_02318	64_02024	65_03409	88_00522	PAO1_01451
group_4415		hypothetical protein	7	7	1	21	5010	680	680	680	107_05681	141_05799	152_05577	64_04420	65_05322	88_03672	PAO1_00082
pcaK_1		4-hydroxybenzoate transporter PcaK	7	7	1	21	7294	1334	1334	1334	107_00220	141_02245	152_01670	64_01201	65_00377	88_02114	PAO1_05064
group_4417		Na /H antiporter family protein	7	7	1	21	1983	1325	1325	1325	107_03292	141_04058	152_04859	64_04283	65_02644	88_04442	PAO1_02730
rluA_2		Ribosomal large subunit pseudouridine synthase A	7	7	1	21	160	635	635	635	107_04122	141_01738	152_04481	64_00135	65_05231	88_05503	PAO1_03355
group_4419		ABC-2 family transporter protein	7	7	1	21	6072	734	734	734	107_00854	141_02558	152_00356	64_00628	65_00784	88_02703	PAO1_03792
yodB_1		Cytochrome b561	7	7	1	21	6326	530	530	530	107_00697	141_02460	152_00452	64_00477	65_00689	88_04752	PAO1_03697
rpoE_3		ECF RNA polymerase sigma-E factor	7	7	1	21	203	611	611	611	107_04078	141_01783	152_04525	64_00179	65_05275	88_05785	PAO1_03399
mrpA		Na( )/H( ) antiporter subunit A	7	7	1	21	2532	2801	2801	2801	107_01596	141_00330	152_01296	64_01748	65_01326	88_00882	PAO1_01088
putP_2		Sodium/proline symporter	7	7	1	21	1699	1385	1385	1385	107_02122	141_05018	152_00495	64_03354	65_01764	88_01472	PAO1_00293
group_4423	qorA_2	Quinone oxidoreductase 1	7	7	1	21	28	977	977	977	107_00561	141_02152	152_02956	64_01541	65_00035	88_03999	PAO1_05404
lysX_2		Alpha-aminoadipate--LysW ligase LysX	7	7	1	21	3730	1487	1487	1487	107_04893	141_04362	152_04674	64_05432	65_05657	88_05300	PAO1_02003
nuoG		NADH-quinone oxidoreductase subunit G	7	7	1	21	1966	2717	2717	2717	107_03281	141_04042	152_04847	64_04272	65_02655	88_04426	PAO1_02719
nfdA_2		N-substituted formamide deformylase	7	7	1	21	1156	1742	1742	1742	107_05704	141_04293	152_05091	64_05857	65_05393	88_05572	PAO1_02518
group_4427		hypothetical protein	7	7	1	21	3112	416	416	416	107_03681	141_05211	152_02340	64_02000	65_03391	88_00546	PAO1_01433
hcr		NADH oxidoreductase HCR	7	7	1	21	1432	1100	1100	1100	107_05404	141_01460	152_02176	64_05695	65_03550	88_03424	PAO1_05585
group_4429		hypothetical protein	7	7	1	21	5655	458	458	458	107_03788	141_02636	152_05392	64_05207	65_04399	88_04174	PAO1_04184
group_443		hypothetical protein	7	7	1	21	6327	422	422	422	107_00698	141_02461	152_00451	64_00478	65_00690	88_04753	PAO1_03698
murJ_2		putative lipid II flippase MurJ	7	7	1	21	6923	1496	1496	1496	107_03393	141_03795	152_04143	64_04840	65_03158	88_05000	PAO1_04706
group_4431	glpQ_1	Glycerophosphodiester phosphodiesterase, periplasmic	7	7	1	21	2182	1151	1151	1151	107_02185	141_04707	152_00559	64_03290	65_01827	88_01536	PAO1_00356
ydiK_1		hypothetical protein	7	7	1	21	3238	1067	1067	1067	107_01985	141_00801	152_04353	64_03475	65_04612	88_00302	PAO1_01667
brnQ_2		Branched-chain amino acid transport system 2 carrier protein	7	7	1	21	3700	1313	1313	1313	107_04866	141_04390	152_04701	64_05405	65_05684	88_05269	PAO1_02030
group_4434		hypothetical protein	7	7	1	21	5938	395	395	395	107_00973	141_00960	152_00233	64_00749	65_00902	88_02568	PAO1_03910
mmsB		3-hydroxyisobutyrate dehydrogenase	7	7	1	21	6319	896	896	896	107_00690	141_02453	152_00459	64_00470	65_00682	88_04745	PAO1_03690
bamE		Outer membrane protein assembly factor BamE	7	7	1	21	7141	530	530	530	107_00077	141_03902	152_03086	64_01058	65_00521	88_02257	PAO1_04921
nrfG		Formate-dependent nitrite reductase complex subunit NrfG	7	7	1	21	2768	1223	1223	1223	107_03587	141_04243	152_02248	64_02094	65_03478	88_00442	PAO1_01521
group_4438		CAAX protease self-immunity	7	7	1	21	4705	764	764	764	107_03029	141_03023	152_01082	64_02337	65_02377	88_03173	PAO1_02984
group_4439		AAA domain protein	7	7	1	21	4015	1184	1184	1184	107_05576	141_05250	152_05644	64_05808	65_05836	88_05694	PAO1_04438
yddE_1		putative isomerase YddE	7	7	1	21	6328	785	785	785	107_00700	141_02465	152_00449	64_00480	65_00691	88_04758	PAO1_03699
copA_2		putative copper-importing P-type ATPase A	7	7	1	21	3158	2435	2435	2435	107_02063	141_04181	152_03861	64_03397	65_04690	88_00380	PAO1_01588
rarA		Replication-associated recombination protein A	7	7	1	21	1937	1325	1325	1325	107_03252	141_04013	152_04818	64_04243	65_02684	88_04397	PAO1_02690
group_4442		LamB/YcsF family protein	7	7	1	21	2332	758	758	758	107_02332	141_01297	152_00705	64_03142	65_01974	88_01682	PAO1_00504
group_4443		hypothetical protein	7	7	1	21	4703	1802	1802	1802	107_03027	141_03025	152_01080	64_02335	65_02375	88_03175	PAO1_02986
ompR_1		Transcriptional regulatory protein OmpR	7	7	1	21	2966	710	710	710	107_04673	141_00440	152_01401	64_01852	65_01223	88_00776	PAO1_01192
xanP_1		Xanthine permease XanP	7	7	1	21	2189	1385	1385	1385	107_02190	141_04700	152_00564	64_03285	65_01832	88_01541	PAO1_00361
group_4446		Outer membrane efflux protein	7	7	1	21	4136	1277	1277	1277	107_01719	141_05396	152_01950	64_03740	65_03785	88_00026	PAO1_01931
proA		Gamma-glutamyl phosphate reductase	7	7	1	21	5706	1265	1265	1265	107_01191	141_04822	152_00015	64_00967	65_01129	88_02335	PAO1_04133
poxB		Pyruvate dehydrogenase [ubiquinone]	7	7	1	21	1319	1718	1718	1718	107_04592	141_04410	152_04563	64_01605	65_04505	88_04065	PAO1_05468
pqsD		2-heptyl-4(1H)-quinolone synthase PqsD	7	7	1	21	2592	1013	1013	1013	107_01537	141_00270	152_01237	64_01689	65_01385	88_00942	PAO1_01029
glpF		Glycerol uptake facilitator protein	7	7	1	21	6331	839	839	839	107_00703	141_02468	152_00446	64_00483	65_00694	88_04761	PAO1_03702
pdhA		Pyruvate dehydrogenase E1 component subunit alpha	7	7	1	21	419	1097	1097	1097	107_05455	141_01914	152_03612	64_00318	65_05095	88_05094	PAO1_03536
hemN_2		Oxygen-independent coproporphyrinogen III oxidase	7	7	1	21	3155	1382	1382	1382	107_02066	141_04184	152_03858	64_03394	65_04693	88_00383	PAO1_01585
group_4452		Virulence factor BrkB	7	7	1	21	4904	899	899	899	107_04955	141_02834	152_05499	64_02486	65_02536	88_05724	PAO1_02838
group_4453	mcpQ_4	Methyl-accepting chemotaxis protein McpQ	7	7	1	21	2251	2048	2048	2048	107_02251	141_01378	152_00624	64_03223	65_01894	88_01602	PAO1_00422
ruvB		Holliday junction ATP-dependent DNA helicase RuvB	7	7	1	21	6524	1058	1058	1058	107_01515	141_00246	152_03470	64_02616	65_01416	88_00966	PAO1_00998
opgH		Glucans biosynthesis glucosyltransferase H	7	7	1	21	5133	2585	2585	2585	107_00397	141_01981	152_01493	64_01378	65_00200	88_01939	PAO1_05241
liaR		Bacterial regulatory proteins, luxR family	7	7	1	21	5956	977	977	977	107_00955	141_00942	152_00251	64_00731	65_00884	88_02586	PAO1_03892
yejK		Nucleoid-associated protein YejK	7	7	1	21	5867	1004	1004	1004	107_01035	141_01034	152_00171	64_00811	65_00966	88_02493	PAO1_03972
phaC_1		Poly(3-hydroxyalkanoate) polymerase subunit PhaC	7	7	1	21	5154	1679	1679	1679	107_00376	141_01960	152_01514	64_01357	65_00221	88_01960	PAO1_05220
moaA_1		GTP 3',8-cyclase	7	7	1	21	5850	989	989	989	107_01052	141_01051	152_00154	64_00828	65_00988	88_02476	PAO1_03993
yfdE_1		Acetyl-CoA:oxalate CoA-transferase	7	7	1	21	6342	1187	1187	1187	107_00714	141_02479	152_00435	64_00494	65_00705	88_04772	PAO1_03713
nemA_2		N-ethylmaleimide reductase	7	7	1	21	6696	1052	1052	1052	107_04805	141_03259	152_02754	64_05161	65_02944	88_03866	PAO1_04492
lsrK		Xylulose kinase	7	7	1	21	4561	1559	1559	1559	107_02886	141_03093	152_00939	64_02194	65_02233	88_03312	PAO1_03127
pdeB_1		Cyclic di-GMP phosphodiesterase PdeB	7	7	1	21	7351	2075	2075	2075	107_00278	141_02304	152_01612	64_01259	65_00319	88_02056	PAO1_05122
gyrB		DNA gyrase subunit B	7	7	1	21	1606	2420	2420	2420	107_04150	141_01629	152_02011	64_04612	65_03722	88_03601	PAO1_00004
thrS		Threonine--tRNA ligase	7	7	1	21	4916	1922	1922	1922	107_04942	141_02821	152_05486	64_02499	65_02549	88_05711	PAO1_02825
bepA_6		Beta-barrel assembly-enhancing protease	7	7	1	21	7001	821	821	821	107_05051	141_04540	152_05772	64_05598	65_05705	88_05470	PAO1_04779
mrdB		Peptidoglycan glycosyltransferase MrdB	7	7	1	21	5711	1145	1145	1145	107_01186	141_04827	152_00020	64_00962	65_01124	88_02340	PAO1_04128
group_4467		Integral membrane protein TerC family protein	7	7	1	21	1495	764	764	764	107_04255	141_01524	152_02116	64_04717	65_03610	88_03488	PAO1_05645
leuC		3-isopropylmalate dehydratase large subunit	7	7	1	21	4467	1424	1424	1424	107_05329	141_04558	152_04741	64_00011	65_05478	88_05189	PAO1_03227
nrtA_2		Nitrate transport protein NrtA	7	7	1	21	1001	1199	1199	1199	107_04526	141_04152	152_03665	64_04999	65_04973	88_04681	PAO1_02399
ada_1		Bifunctional transcriptional activator/DNA repair enzyme Ada	7	7	1	21	6346	1073	1073	1073	107_00718	141_02483	152_00431	64_00498	65_00709	88_04776	PAO1_03717
radA		DNA repair protein RadA	7	7	1	21	6974	1361	1361	1361	107_03344	141_03843	152_04192	64_04791	65_03207	88_05050	PAO1_04755
ompP1		Outer membrane protein P1	7	7	1	21	6950	1436	1436	1436	107_03365	141_03822	152_04171	64_04812	65_03186	88_05027	PAO1_04734
group_4472		hypothetical protein	7	7	1	21	7195	449	449	449	107_00129	141_05152	152_03034	64_01110	65_00468	88_02207	PAO1_04974
group_4473		Glycosyltransferase like family 2	7	7	1	21	903	911	911	911	107_02564	141_03729	152_04978	64_04039	65_04877	88_02797	PAO1_02302
pucD		putative xanthine dehydrogenase subunit D	7	7	1	21	3132	2399	2399	2399	107_02089	141_04207	152_03835	64_05383	65_05890	88_00406	PAO1_01562
xcpP_2		Type II secretion system protein N	7	7	1	21	4484	656	656	656	107_05736	141_05699	152_04724	64_05908	65_05461	88_05172	PAO1_03210
acnA		Aconitate hydratase A	7	7	1	21	3173	2732	2732	2732	107_02049	141_00865	152_04417	64_03411	65_04676	88_00366	PAO1_01603
group_4477		hypothetical protein	7	7	1	21	1560	368	368	368	107_04192	141_01588	152_02052	64_04653	65_03673	88_03553	PAO1_05708
wecD		dTDP-fucosamine acetyltransferase	7	7	1	21	2323	443	443	443	107_02323	141_01306	152_00696	64_03151	65_01965	88_01673	PAO1_00495
group_4479		Permease for cytosine/purines, uracil, thiamine, allantoin	7	7	1	21	2692	1511	1511	1511	107_03651	141_04915	152_02312	64_02030	65_03415	88_00516	PAO1_01457
group_448		hypothetical protein	7	7	1	21	6362	221	308	233	107_00734	141_02499	152_00415	64_00514	65_00725	88_04792	PAO1_03733
rpoB		DNA-directed RNA polymerase subunit beta	7	7	1	21	4047	4073	4073	4073	107_05719	141_05682	152_05839	64_05894	65_05903	88_05819	PAO1_04399
emrB_5		Multidrug export protein EmrB	7	7	1	21	4451	1559	1559	1559	107_05309	141_04578	152_04762	64_00031	65_05498	88_05209	PAO1_03247
rcdA		HTH-type transcriptional regulator RcdA	7	7	1	21	6044	713	713	713	107_00882	141_02586	152_00328	64_00657	65_00812	88_02675	PAO1_03820
oprP		Porin P	7	7	1	21	196	1322	1322	1322	107_04085	141_01776	152_04518	64_00172	65_05268	88_05778	PAO1_03392
group_4484		ATPase family associated with various cellular activities (AAA)	7	7	1	21	4518	980	980	980	107_02840	141_03050	152_00894	64_02149	65_02189	88_03355	PAO1_03173
pntB		NAD(P) transhydrogenase subunit beta	7	7	1	21	1796	1436	1436	1436	107_04455	141_04808	152_05154	64_04540	65_04770	88_01386	PAO1_00202
kdpA		Potassium-transporting ATPase potassium-binding subunit	7	7	1	21	3245	1694	1694	1694	107_01977	141_00793	152_04345	64_03483	65_04604	88_00294	PAO1_01675
trmA		tRNA/tmRNA (uracil-C(5))-methyltransferase	7	7	1	21	7096	1091	1091	1091	107_00030	141_03949	152_03133	64_01011	65_00568	88_02304	PAO1_04874
novN		Decarbamoylnovobiocin carbamoyltransferase	7	7	1	21	3586	1724	1724	1724	107_02728	141_03527	152_04924	64_03852	65_04105	88_02977	PAO1_02130
group_4489		hypothetical protein	7	7	1	21	6665	422	422	422	107_04836	141_03228	152_02785	64_05765	65_02913	88_03897	PAO1_04461
tolB		Protein TolB	7	7	1	21	6369	1007	1007	1007	107_00741	141_02506	152_00408	64_00521	65_00732	88_04799	PAO1_03740
bepA_3		Beta-barrel assembly-enhancing protease	7	7	1	21	1231	1238	1238	1238	107_00585	141_02176	152_02980	64_01565	65_00011	88_04023	PAO1_05428
mdtK_1		Multidrug resistance protein MdtK	7	7	1	21	2825	1433	1433	1433	107_05203	141_05236	152_03814	64_05369	65_03350	88_00565	PAO1_01398
group_4492		Virulence factor BrkB	7	7	1	21	6506	1235	1235	1235	107_01498	141_00229	152_03453	64_02633	65_01433	88_00983	PAO1_00981
group_4493		FtsX-like permease family protein	7	7	1	21	5014	1199	1199	1199	107_05569	141_05723	152_05573	64_04416	65_05318	88_03668	PAO1_00078
group_4494		hypothetical protein	7	7	1	21	3396	824	824	824	107_01832	141_00648	152_01838	64_03628	65_03898	88_00146	PAO1_01820
yecS_1		L-cystine transport system permease protein YecS	7	7	1	21	2147	692	692	692	107_02150	141_04743	152_00523	64_03326	65_01792	88_01500	PAO1_00321
group_4496		Putative O-methyltransferase/MSMEI_4947	7	7	1	21	3009	662	662	662	107_04716	141_00483	152_01444	64_01895	65_01180	88_00733	PAO1_01235
group_4497		Putative esterase	7	7	1	21	5741	431	431	431	107_01157	141_04856	152_00049	64_00933	65_01095	88_02369	PAO1_04098
hcnA_2		Hydrogen cyanide synthase subunit HcnA	7	7	1	21	814	314	314	314	107_02605	141_03683	152_04293	64_03967	65_04219	88_02849	PAO1_02263
rssA		Swarming motility regulation sensor protein RssA	7	7	1	21	5520	1382	1382	1382	107_01298	141_00018	152_02491	64_02886	65_01691	88_01194	PAO1_00779
group_45		hypothetical protein	7	7	1	21	799	221	221	221	107_02626	141_03661	152_04278	64_03954	65_04206	88_02871	PAO1_02241
pyrG_1		CTP synthase	7	7	1	21	6090	317	1628	1440	107_00759	141_02524	152_00390	64_00539	65_00750	88_04877	PAO1_03758
fliO		Flagellar protein FliO	7	7	1	21	2729	452	452	452	107_03625	141_04889	152_02286	64_02056	65_03441	88_00480	PAO1_01483
betA_1		Oxygen-dependent choline dehydrogenase	7	7	1	21	3526	1637	1637	1637	107_02680	141_05487	152_04224	64_03900	65_04153	88_02926	PAO1_02187
glxR_2		2-hydroxy-3-oxopropionate reductase	7	7	1	21	2786	890	890	890	107_03569	141_04225	152_02230	64_02112	65_03496	88_00424	PAO1_01539
spxA		Regulatory protein Spx	7	7	1	21	6085	347	347	347	107_00847	141_02551	152_00363	64_00621	65_00777	88_02710	PAO1_03785
yofA_4		HTH-type transcriptional regulator YofA	7	7	1	21	680	878	878	878	107_03130	141_03390	152_03196	64_04104	65_02863	88_04603	PAO1_02565
bepF_3		Efflux pump periplasmic linker BepF	7	7	1	21	3992	1112	1112	1112	107_03944	141_02806	152_03870	64_05474	65_04252	88_04337	PAO1_04335
group_4506	amiC_4	Aliphatic amidase expression-regulating protein	7	7	1	21	284	1157	1157	1157	107_03997	141_01862	152_03553	64_00259	65_05544	88_04902	PAO1_03480
aroP_1		Aromatic amino acid transport protein AroP	7	7	1	21	6417	1418	1418	1418	107_01409	141_00126	152_03362	64_02724	65_01524	88_01086	PAO1_00891
group_4508		Membrane transport protein	7	7	1	21	3356	887	887	887	107_01873	141_00689	152_01797	64_03587	65_03939	88_00187	PAO1_01779
group_4509		putative phosphatase	7	7	1	21	2170	653	653	653	107_02173	141_04719	152_00547	64_03302	65_01815	88_01524	PAO1_00344
lysN		2-aminoadipate transaminase	7	7	1	21	3267	1166	1166	1166	107_01955	141_00771	152_04323	64_03505	65_04582	88_00272	PAO1_01697
crt_4		Short-chain-enoyl-CoA hydratase	7	7	1	21	410	770	770	770	107_05464	141_01923	152_03621	64_00327	65_05104	88_05103	PAO1_03545
group_4512		hypothetical protein	7	7	1	21	6731	734	734	734	107_04771	141_03293	152_02720	64_05127	65_02978	88_03832	PAO1_04527
group_4513		Multidrug transporter	7	7	1	21	7383	332	332	332	107_00310	141_02336	152_01580	64_01291	65_00287	88_02024	PAO1_05154
group_4514		Strictosidine synthase	7	7	1	21	3128	1061	1061	1061	107_05135	141_04683	152_03744	64_05301	65_03282	88_00636	PAO1_01330
group_4515	fyuA_1	Pesticin receptor	7	7	1	21	3910	2084	2084	2084	107_03888	141_02740	152_03921	64_05523	65_04303	88_04278	PAO1_04285
group_4516		Putative lipoprotein/NMB1162	7	7	1	21	1664	665	665	665	107_05544	141_01674	152_05546	64_04389	65_05293	88_03645	PAO1_00050
cphA		Cyanophycin synthetase	7	7	1	21	374	1757	1757	1757	107_00599	141_05617	152_05352	64_00361	65_05138	88_05137	PAO1_03580
luxQ		Autoinducer 2 sensor kinase/phosphatase LuxQ	7	7	1	21	3677	1694	1700	1695	107_02806	141_03613	152_05279	64_03774	65_04027	88_03059	PAO1_02052
opuAB_1		Glycine betaine transport system permease protein OpuAB	7	7	1	21	5108	851	851	851	107_00416	141_01999	152_02808	64_01395	65_00181	88_01921	PAO1_05259
group_4520		Intracellular multiplication and human macrophage-killing	7	7	1	21	3289	3527	3536	3528	107_01940	141_00756	152_01730	64_03520	65_04006	88_00254	PAO1_01712
rbsC		Ribose import permease protein RbsC	7	7	1	21	3726	998	998	998	107_04889	141_04366	152_04678	64_05428	65_05661	88_05296	PAO1_02007
leuE_2		Leucine efflux protein	7	7	1	21	7133	650	650	650	107_00069	141_03910	152_03094	64_01050	65_00529	88_02265	PAO1_04913
pntAA		NAD(P) transhydrogenase subunit alpha part 1	7	7	1	21	1798	1118	1118	1118	107_04453	141_04806	152_05156	64_04538	65_04772	88_01384	PAO1_00200
accA1_1		Acetyl-/propionyl-coenzyme A carboxylase alpha chain	7	7	1	21	4698	1985	1985	1985	107_03022	141_03030	152_01075	64_02330	65_02370	88_03180	PAO1_02991
ybiA		N-glycosidase YbiA	7	7	1	21	6941	554	554	554	107_03375	141_03813	152_04161	64_04822	65_03176	88_05018	PAO1_04724
group_4526		hypothetical protein	7	7	1	21	4041	377	377	377	107_05725	141_05688	152_05833	64_05900	65_05909	88_05825	PAO1_04405
phnH		Alpha-D-ribose 1-methylphosphonate 5-triphosphate synthase subunit PhnH	7	7	1	21	463	629	629	629	107_03981	141_01878	152_03572	64_00278	65_05055	88_04886	PAO1_03496
caiE_1		Carnitine operon protein CaiE	7	7	1	21	1568	560	560	560	107_04185	141_01595	152_02045	64_04646	65_03680	88_03560	PAO1_05715
group_4529		ABC transporter substrate binding protein	7	7	1	21	5883	977	977	977	107_01022	141_01014	152_00184	64_00798	65_00952	88_02513	PAO1_03959
prpF		2-methyl-aconitate isomerase	7	7	1	21	5558	1187	1187	1187	107_01336	141_00056	152_02529	64_02848	65_01652	88_01156	PAO1_00817
group_4531		Patatin-like phospholipase	7	7	1	21	155	1169	1169	1169	107_04127	141_01733	152_04476	64_00130	65_05226	88_05508	PAO1_03350
rluB		Ribosomal large subunit pseudouridine synthase B	7	7	1	21	4394	1160	1160	1160	107_05272	141_04612	152_04798	64_00067	65_05533	88_05249	PAO1_03287
rpoN		RNA polymerase sigma-54 factor	7	7	1	21	6805	1493	1493	1493	107_03500	141_03367	152_02646	64_05053	65_03053	88_03758	PAO1_04602
nqrB		Na( )-translocating NADH-quinone reductase subunit B	7	7	1	21	4587	1211	1211	1211	107_02912	141_03119	152_00965	64_02220	65_02259	88_03286	PAO1_03101
group_4535		hypothetical protein	7	7	1	21	3281	1007	1007	1007	107_01948	141_00764	152_01722	64_03512	65_04014	88_00262	PAO1_01704
amiC_2		Aliphatic amidase expression-regulating protein	7	7	1	21	7241	1265	1265	1265	107_00175	141_02197	152_01715	64_01156	65_00423	88_02161	PAO1_05019
sfsA		Sugar fermentation stimulation protein A	7	7	1	21	7097	707	707	707	107_00031	141_03948	152_03132	64_01012	65_00567	88_02303	PAO1_04875
pleC		Non-motile and phage-resistance protein	7	7	1	21	188	3479	3479	3479	107_04093	141_01768	152_04510	64_00164	65_05260	88_05770	PAO1_03384
pgk		Phosphoglycerate kinase	7	7	1	21	2396	1163	1163	1163	107_02393	141_01238	152_00765	64_03082	65_02033	88_01741	PAO1_00565
phnB		Anthranilate synthase component 2, pyocyanine specific	7	7	1	21	2589	602	602	602	107_01540	141_00273	152_01240	64_01692	65_01382	88_00939	PAO1_01032
group_4541		putative phosphatase	7	7	1	21	170	650	650	650	107_04113	141_01748	152_04490	64_00144	65_05240	88_05493	PAO1_03364
cidA_1		Holin-like protein CidA	7	7	1	21	5699	410	410	410	107_01198	141_04815	152_00008	64_00974	65_01137	88_02328	PAO1_04140
tcdA		tRNA threonylcarbamoyladenosine dehydratase	7	7	1	21	2973	812	812	812	107_04680	141_00447	152_01408	64_01859	65_01216	88_00769	PAO1_01199
epsE_3		Type II secretion system protein E	7	7	1	21	4485	1508	1508	1508	107_05735	141_05698	152_04723	64_05909	65_05460	88_05171	PAO1_03209
group_4545	mmgC_5	Acyl-CoA dehydrogenase	7	7	1	21	622	1127	1127	1127	107_03187	141_03448	152_03253	64_04161	65_02806	88_04545	PAO1_02622
lepB_1		Signal peptidase I	7	7	1	21	5532	854	854	854	107_01310	141_00030	152_02503	64_02874	65_01679	88_01182	PAO1_00791
group_4547		RNA-binding protein	7	7	1	21	7129	314	314	314	107_00065	141_03914	152_03098	64_01046	65_00533	88_02269	PAO1_04909
spy		Periplasmic chaperone Spy	7	7	1	21	4367	440	440	440	107_05514	141_01697	152_04440	64_00094	65_05184	88_05544	PAO1_03314
yhhJ_2		Inner membrane transport permease YhhJ	7	7	1	21	437	1172	1172	1172	107_03959	141_01901	152_03594	64_00300	65_05077	88_05083	PAO1_03518
mftC_1		Putative mycofactocin radical SAM maturase MftC	7	7	1	21	2353	1163	1163	1163	107_02351	141_01281	152_00723	64_03124	65_01991	88_01698	PAO1_00523
hrp1_3		Hypoxic response protein 1	7	7	1	21	1740	434	434	434	107_05387	141_04988	152_05258	64_04589	65_04722	88_01441	PAO1_00256
hisS		Histidine--tRNA ligase	7	7	1	21	5924	1289	1289	1289	107_00987	141_00974	152_00219	64_00763	65_00916	88_02554	PAO1_03924
ybjJ		Inner membrane protein YbjJ	7	7	1	21	320	1151	1151	1151	107_00650	141_02415	152_05126	64_00430	65_00644	88_05374	PAO1_03652
yohK_1		Inner membrane protein YohK	7	7	1	21	5700	710	710	710	107_01197	141_04816	152_00009	64_00973	65_01136	88_02329	PAO1_04139
emrB_4		Multidrug export protein EmrB	7	7	1	21	4796	1592	1601	1593	107_03079	141_02933	152_01131	64_02386	65_02427	88_03123	PAO1_02934
group_4556		Hpt domain protein	7	7	1	21	265	350	350	350	107_04016	141_01843	152_03534	64_00240	65_05563	88_04922	PAO1_03461
folC		Dihydrofolate synthase/folylpolyglutamate synthase	7	7	1	21	4477	1289	1289	1289	107_05339	141_04548	152_04731	64_00001	65_05468	88_05179	PAO1_03217
group_4558		putative HTH-type transcriptional regulator	7	7	1	21	2991	1001	1001	1001	107_04698	141_00464	152_01426	64_01877	65_01198	88_00752	PAO1_01217
mdtN_1		Multidrug resistance protein MdtN	7	7	1	21	30	1073	1073	1073	107_00559	141_02150	152_02954	64_01539	65_00037	88_03997	PAO1_05402
mltF_1		Membrane-bound lytic murein transglycosylase F	7	7	1	21	5966	1472	1472	1472	107_00948	141_00935	152_00262	64_00724	65_00877	88_02594	PAO1_03885
argF		Ornithine carbamoyltransferase	7	7	1	21	6285	917	917	917	107_00655	141_02420	152_05131	64_00435	65_00649	88_05369	PAO1_03657
ntrC_2		Nitrogen assimilation regulatory protein	7	7	1	21	1028	1130	1130	1130	107_04500	141_04134	152_03691	64_04972	65_04995	88_04699	PAO1_02425
occP		Octopine permease ATP-binding protein P	7	7	1	21	5036	773	773	773	107_00476	141_02067	152_02868	64_01455	65_00121	88_01859	PAO1_05319
purB_2		Adenylosuccinate lyase	7	7	1	21	1953	1370	1370	1370	107_03268	141_04029	152_04834	64_04259	65_02668	88_04413	PAO1_02706
ubiG_3		27-O-demethylrifamycin SV methyltransferase	7	7	1	21	337	1073	1073	1073	107_00633	141_02398	152_05109	64_00413	65_00627	88_05391	PAO1_03635
group_4566		NAD dependent epimerase/dehydratase family protein	7	7	1	21	7000	989	989	989	107_05050	141_04541	152_05771	64_05599	65_05704	88_05471	PAO1_04778
acdA_1		Acyl-CoA dehydrogenase	7	7	1	21	7371	1160	1160	1160	107_00298	141_02324	152_01592	64_01279	65_00299	88_02036	PAO1_05142
iclR		Transcriptional repressor IclR	7	7	1	21	1754	779	779	779	107_05373	141_05801	152_05244	64_04575	65_04736	88_01427	PAO1_00242
dmdC_1		3-methylmercaptopropionyl-CoA dehydrogenase	7	7	1	21	5195	1802	1802	1802	107_00340	141_02366	152_01550	64_01321	65_00257	88_01994	PAO1_05184
group_4570		Bacterial extracellular solute-binding proteins, family 3	7	7	1	21	1251	767	767	767	107_04565	141_05514	152_04536	64_01578	65_04437	88_04038	PAO1_05441
dtd		D-aminoacyl-tRNA deacylase	7	7	1	21	5131	437	437	437	107_00399	141_01983	152_01491	64_01380	65_00198	88_01937	PAO1_05243
ansB		Glutaminase-asparaginase	7	7	1	21	2850	1088	1088	1088	107_05179	141_04636	152_03789	64_05345	65_03326	88_00589	PAO1_01374
rmd		GDP-6-deoxy-D-mannose reductase	7	7	1	21	1480	914	914	914	107_04270	141_01509	152_02131	64_04732	65_03595	88_03473	PAO1_05630
lldD_2		L-lactate dehydrogenase	7	7	1	21	1060	1151	1151	1151	107_04473	141_04103	152_03718	64_04945	65_05024	88_04726	PAO1_02452
aruG		Arginine N-succinyltransferase subunit beta	7	7	1	21	6448	1022	1022	1022	107_01440	141_00157	152_03393	64_02693	65_01493	88_01055	PAO1_00922
spuE_1		Spermidine-binding periplasmic protein SpuE	7	7	1	21	2134	1097	1097	1097	107_02136	141_05032	152_00509	64_03340	65_01778	88_01486	PAO1_00307
minC		Septum site-determining protein MinC	7	7	1	21	157	791	791	791	107_04125	141_01735	152_04478	64_00132	65_05228	88_05506	PAO1_03352
group_4578		FixH	7	7	1	21	3159	539	539	539	107_02062	141_04180	152_03862	64_03398	65_04689	88_00379	PAO1_01589
yscU		Yop proteins translocation protein U	7	7	1	21	3311	1049	1049	1049	107_01918	141_00734	152_01752	64_03542	65_03984	88_00232	PAO1_01734
group_4580	puuP_3	Putrescine importer PuuP	7	7	1	21	1536	1349	1349	1349	107_04215	141_01565	152_02076	64_04677	65_03650	88_03529	PAO1_05685
group_4581		Bacterial extracellular solute-binding proteins, family 3	7	7	1	21	5063	752	752	752	107_00459	141_02041	152_02851	64_01438	65_00138	88_01878	PAO1_05302
prlC		Oligopeptidase A	7	7	1	21	1686	2045	2045	2045	107_05564	141_05735	152_05568	64_04411	65_05313	88_03663	PAO1_00073
tgpA_3		Protein-glutamine gamma-glutamyltransferase	7	7	1	21	3353	800	800	800	107_01876	141_00692	152_01794	64_03584	65_03942	88_00190	PAO1_01776
fbcH		Cytochrome b/c1	7	7	1	21	6772	782	782	782	107_03534	141_03334	152_02679	64_05086	65_03019	88_03791	PAO1_04568
hisC_1		Histidinol-phosphate aminotransferase	7	7	1	21	6790	1055	1055	1055	107_03516	141_03352	152_02661	64_05068	65_03037	88_03773	PAO1_04586
group_4586		hypothetical protein	7	7	1	21	5733	332	332	332	107_01165	141_04848	152_00041	64_00941	65_01103	88_02361	PAO1_04106
cyoA		Cytochrome bo(3) ubiquinol oxidase subunit 2	7	7	1	21	2874	995	995	995	107_05159	141_04659	152_03769	64_05325	65_03306	88_00612	PAO1_01354
lon_2		Lon protease	7	7	1	21	3425	2396	2396	2396	107_01796	141_00614	152_01873	64_03663	65_03862	88_00111	PAO1_01854
group_4589		Major Facilitator Superfamily protein	7	7	1	21	941	1205	1205	1205	107_02527	141_05181	152_05017	64_04076	65_04916	88_02760	PAO1_02339
atpB		ATP synthase subunit a	7	7	1	21	1592	869	869	869	107_04164	141_01615	152_02025	64_04626	65_03708	88_03587	PAO1_05735
folK		2-amino-4-hydroxy-6-hydroxymethyldihydropteridine pyrophosphokinase	7	7	1	21	7105	488	488	488	107_00039	141_03940	152_03124	64_01020	65_00559	88_02295	PAO1_04883
group_4592		putative signaling protein	7	7	1	21	1468	2852	2855	2854	107_04282	141_01497	152_02143	64_04744	65_03583	88_03461	PAO1_05618
nuoN		NADH-quinone oxidoreductase subunit N	7	7	1	21	1973	1460	1460	1460	107_03288	141_04049	152_04854	64_04279	65_02648	88_04433	PAO1_02726
bamD		Outer membrane protein assembly factor BamD	7	7	1	21	6900	1025	1025	1025	107_03411	141_03777	152_04125	64_04858	65_03140	88_04982	PAO1_04688
lptB_2		Lipopolysaccharide export system ATP-binding protein LptB	7	7	1	21	7301	872	872	872	107_00227	141_02252	152_01663	64_01208	65_00370	88_02107	PAO1_05071
appA_1		Oligopeptide-binding protein AppA	7	7	1	21	3433	1829	1829	1829	107_01787	141_00605	152_01882	64_03672	65_03853	88_00102	PAO1_01863
exuT_1		Hexuronate transporter	7	7	1	21	1749	1322	1325	1324	107_05378	141_05806	152_05249	64_04580	65_04731	88_01432	PAO1_00247
potA_5		Spermidine/putrescine import ATP-binding protein PotA	7	7	1	21	169	995	995	995	107_04114	141_01747	152_04489	64_00143	65_05239	88_05494	PAO1_03363
xcpT_1		Type II secretion system protein G	7	7	1	21	5426	449	449	449	107_01218	141_04945	152_02427	64_02968	65_05778	88_01259	PAO1_00697
group_46		Citrate transporter	7	7	1	21	3660	809	1430	1330	107_02794	141_03596	152_05291	64_03786	65_04039	88_03045	PAO1_02064
group_4600		Alpha/beta hydrolase family protein	7	7	1	21	3456	875	875	875	107_01764	141_00582	152_01905	64_03695	65_03830	88_00079	PAO1_01886
group_4601		ATPase family associated with various cellular activities (AAA)	7	7	1	21	4714	917	917	917	107_03038	141_03014	152_01091	64_02346	65_02386	88_03164	PAO1_02975
purB_1		Adenylosuccinate lyase	7	7	1	21	336	1451	1451	1451	107_00634	141_02399	152_05110	64_00414	65_00628	88_05390	PAO1_03636
glk		Glucokinase	7	7	1	21	4380	995	995	995	107_05501	141_01684	152_04427	64_00081	65_05171	88_05557	PAO1_03301
group_4604		Monoacylglycerol lipase	7	7	1	21	2142	941	941	941	107_02144	141_04749	152_00517	64_03332	65_01786	88_01494	PAO1_00315
mntP		putative manganese efflux pump MntP	7	7	1	21	4679	569	569	569	107_03003	141_03207	152_01056	64_02311	65_02351	88_03199	PAO1_03010
group_4606		NapD protein	7	7	1	21	2984	329	329	329	107_04691	141_00457	152_01419	64_01870	65_01205	88_00759	PAO1_01210
rph		Ribonuclease PH	7	7	1	21	1356	719	719	719	107_04629	141_04447	152_04600	64_01642	65_04541	88_04102	PAO1_05505
alkB1		Alkane 1-monooxygenase 1	7	7	1	21	569	1148	1148	1148	107_03210	141_03475	152_03279	64_04187	65_02727	88_04356	PAO1_02648
group_4609	rimK_2	Ribosomal protein S6--L-glutamate ligase	7	7	1	21	3387	983	983	983	107_01841	141_00657	152_01829	64_03619	65_03907	88_00155	PAO1_01811
group_461		Type III secretion system lipoprotein chaperone (YscW)	7	7	1	21	6069	398	398	398	107_00857	141_02561	152_00353	64_00631	65_00787	88_02700	PAO1_03795
fadL		Long-chain fatty acid transport protein	7	7	1	21	3385	1598	1598	1598	107_01843	141_00659	152_01827	64_03617	65_03909	88_00157	PAO1_01809
cfiA		2-oxoglutarate carboxylase large subunit	7	7	1	21	1459	1823	1823	1823	107_04291	141_01488	152_02152	64_04753	65_03574	88_03452	PAO1_05609
argA		Amino-acid acetyltransferase	7	7	1	21	59	1298	1298	1298	107_00530	141_02121	152_02925	64_01510	65_00066	88_03968	PAO1_05373
lip_2		Lactonizing lipase	7	7	1	21	4728	932	935	934	107_03052	141_03000	152_01104	64_02359	65_02400	88_03150	PAO1_02961
norG_1		HTH-type transcriptional regulator NorG	7	7	1	21	3626	1424	1424	1424	107_02765	141_03563	152_05320	64_03815	65_04068	88_03013	PAO1_02093
nasE		Assimilatory nitrite reductase [NAD(P)H] small subunit	7	7	1	21	3401	326	326	326	107_01827	141_00643	152_01843	64_03633	65_03893	88_00141	PAO1_01825
arcD		Arginine/ornithine antiporter	7	7	1	21	94	1448	1448	1448	107_00495	141_02086	152_02887	64_01474	65_00102	88_03933	PAO1_05338
purU_2		Formyltetrahydrofolate deformylase	7	7	1	21	6654	851	851	851	107_04847	141_03217	152_02796	64_05754	65_02902	88_03908	PAO1_04450
recF		DNA replication and repair protein RecF	7	7	1	21	1605	1109	1109	1109	107_04151	141_01628	152_02012	64_04613	65_03721	88_03600	PAO1_00003
fdxA_1		Ferredoxin-1	7	7	1	21	6189	323	323	323	107_00743	141_02508	152_00406	64_00523	65_00734	88_04861	PAO1_03742
cheW_1		Chemotaxis protein CheW	7	7	1	21	6036	509	509	509	107_00890	141_02594	152_00320	64_00665	65_00820	88_02667	PAO1_03828
group_4620		hypothetical protein	7	7	1	21	3444	1688	1688	1688	107_01776	141_00594	152_01893	64_03683	65_03842	88_00091	PAO1_01874
group_4621		Putative lipoprotein/NMB1164	7	7	1	21	1662	686	686	686	107_05542	141_01672	152_05544	64_04387	65_05291	88_03643	PAO1_00048
lpxL_2		Lipid A biosynthesis lauroyltransferase	7	7	1	21	156	938	938	938	107_04126	141_01734	152_04477	64_00131	65_05227	88_05507	PAO1_03351
yheS_1		putative ABC transporter ATP-binding protein YheS	7	7	1	21	1225	1916	1916	1916	107_00579	141_02170	152_02974	64_01559	65_00017	88_04017	PAO1_05422
dctD_1		C4-dicarboxylate transport transcriptional regulatory protein DctD	7	7	1	21	98	1388	1388	1388	107_00491	141_02082	152_02883	64_01470	65_00106	88_03929	PAO1_05334
group_4625	dmlR_9	HTH-type transcriptional regulator DmlR	7	7	1	21	4782	956	956	956	107_03066	141_02946	152_01118	64_02373	65_02414	88_03136	PAO1_02947
yjiE_1		HTH-type transcriptional regulator YjiE	7	7	1	21	5580	953	953	953	107_01358	141_00078	152_02551	64_02826	65_01630	88_01134	PAO1_00839
aaeA_3		p-hydroxybenzoic acid efflux pump subunit AaeA	7	7	1	21	222	857	857	857	107_04060	141_01799	152_03490	64_00196	65_05607	88_04966	PAO1_03417
group_4628	soxC_6	Dibenzothiophene desulfurization enzyme C	7	7	1	21	1029	1184	1184	1184	107_04499	141_04133	152_03692	64_04971	65_04996	88_04700	PAO1_02426
group_4629		hypothetical protein	7	7	1	21	2671	341	341	341	107_03672	141_05208	152_02333	64_02009	65_03394	88_00537	PAO1_01436
group_463		KWG Leptospira	7	7	1	21	6015	1700	1706	1705	107_00899	141_00885	152_00311	64_00674	65_00829	88_02644	PAO1_03837
pknD		Serine/threonine-protein kinase PknD	7	7	1	21	3309	869	869	869	107_01920	141_00736	152_01750	64_03540	65_03986	88_00234	PAO1_01732
mscS_2		Small-conductance mechanosensitive channel	7	7	1	21	6737	836	836	836	107_04765	141_03299	152_02714	64_05121	65_02984	88_03826	PAO1_04533
group_4632		FecR protein	7	7	1	21	5421	959	959	959	107_01213	141_04940	152_02422	64_02973	65_05773	88_01264	PAO1_00692
holA		DNA polymerase III subunit delta	7	7	1	21	5723	1037	1037	1037	107_01175	141_04838	152_00031	64_00951	65_01113	88_02351	PAO1_04116
group_4634		Sulfite exporter TauE/SafE	7	7	1	21	377	752	752	752	107_00596	141_05614	152_05355	64_00358	65_05135	88_05134	PAO1_03577
nimR_10		HTH-type transcriptional regulator NimR	7	7	1	21	1830	791	797	796	107_04421	141_04774	152_05188	64_04506	65_04802	88_01354	PAO1_00168
cysW_3		Sulfate transport system permease protein CysW	7	7	1	21	167	839	839	839	107_04116	141_01745	152_04487	64_00141	65_05237	88_05496	PAO1_03361
pqsH		2-heptyl-3-hydroxy-4(1H)-quinolone synthase	7	7	1	21	533	1148	1148	1148	107_03225	141_03986	152_03295	64_04203	65_02711	88_04370	PAO1_02663
plsB		Glycerol-3-phosphate acyltransferase	7	7	1	21	6070	2504	2504	2504	107_00856	141_02560	152_00354	64_00630	65_00786	88_02701	PAO1_03794
mepM_2		Murein DD-endopeptidase MepM	7	7	1	21	5412	1439	1439	1439	107_02503	141_01140	152_00867	64_02982	65_02162	88_01843	PAO1_00681
smvA_1		Methyl viologen resistance protein SmvA	7	7	1	21	6013	1241	1241	1241	107_00901	141_00887	152_00309	64_00676	65_00831	88_02642	PAO1_03839
dksA_4		RNA polymerase-binding transcription factor DksA	7	7	1	21	6938	326	326	326	107_03378	141_03810	152_04158	64_04825	65_03173	88_05015	PAO1_04721
group_4641		Putative acyl-CoA dehydrogenase FadE17	7	7	1	21	2567	1145	1145	1145	107_01563	141_00296	152_01263	64_01715	65_01359	88_00916	PAO1_01055
ubiG_1		Ubiquinone biosynthesis O-methyltransferase	7	7	1	21	4402	698	698	698	107_05280	141_04604	152_04790	64_00059	65_05525	88_05241	PAO1_03279
bepE_2		Efflux pump membrane transporter BepE	7	7	1	21	683	3188	3188	3188	107_03127	141_03386	152_03193	64_04101	65_02866	88_04607	PAO1_02562
lemA_1		LemA family protein	7	7	1	21	2381	608	608	608	107_02378	141_01253	152_00750	64_03097	65_02018	88_01726	PAO1_00550
nimR_4		HTH-type transcriptional regulator NimR	7	7	1	21	3038	806	806	806	107_04745	141_00512	152_01473	64_01924	65_01147	88_00704	PAO1_01264
ccpA		Cytochrome c551 peroxidase	7	7	1	21	6948	1040	1040	1040	107_03367	141_03820	152_04169	64_04814	65_03184	88_05025	PAO1_04732
atoE		Putative short-chain fatty acid transporter	7	7	1	21	3665	1424	1424	1424	107_02796	141_03601	152_05289	64_03784	65_04037	88_03047	PAO1_02062
cysJ_2		Sulfite reductase [NADPH] flavoprotein alpha-component	7	7	1	21	401	452	452	452	107_05472	141_01931	152_05378	64_00335	65_05112	88_05111	PAO1_03554
dctB_1		C4-dicarboxylate transport sensor protein DctB	7	7	1	21	99	1799	1799	1799	107_00490	141_02081	152_02882	64_01469	65_00107	88_03928	PAO1_05333
group_465		hypothetical protein	7	7	1	21	6012	425	425	425	107_00902	141_00888	152_00308	64_00677	65_00832	88_02641	PAO1_03840
adiA		Biodegradative arginine decarboxylase	7	7	1	21	3440	2255	2255	2255	107_01780	141_00598	152_01889	64_03679	65_03846	88_00095	PAO1_01870
mdtI		Spermidine export protein MdtI	7	7	1	21	3149	329	329	329	107_02072	141_04190	152_03852	64_03388	65_04699	88_00389	PAO1_01579
edd		Phosphogluconate dehydratase	7	7	1	21	4379	1826	1826	1826	107_05502	141_01685	152_04428	64_00082	65_05172	88_05556	PAO1_03302
group_4653		hypothetical protein	7	7	1	21	798	350	350	350	107_02627	141_03660	152_04277	64_03953	65_04205	88_02872	PAO1_02240
yccS		Inner membrane protein YccS	7	7	1	21	2292	2201	2201	2201	107_02292	141_01337	152_00665	64_03182	65_01935	88_01643	PAO1_00464
emrA_1		Multidrug export protein EmrA	7	7	1	21	5029	1184	1184	1184	107_00483	141_02074	152_02875	64_01462	65_00114	88_01852	PAO1_05326
glpK_1		Glycerol kinase	7	7	1	21	6329	1484	1484	1484	107_00701	141_02466	152_00448	64_00481	65_00692	88_04759	PAO1_03700
yhhQ		Inner membrane protein YhhQ	7	7	1	21	1615	653	653	653	107_05611	141_01639	152_02002	64_05839	65_03731	88_03610	PAO1_00013
cheR2_2		Chemotaxis protein methyltransferase Cher2	7	7	1	21	268	824	824	824	107_04013	141_01846	152_03537	64_00243	65_05560	88_04919	PAO1_03464
group_4659		Bacterial type II/III secretion system short domain protein	7	7	1	21	1957	821	821	821	107_03272	141_04033	152_04838	64_04263	65_02664	88_04417	PAO1_02710
smtB		Succinyl-CoA--L-malate CoA-transferase beta subunit	7	7	1	21	5998	1199	1199	1199	107_00915	141_00902	152_00295	64_00690	65_00845	88_02627	PAO1_03853
group_4660		Citrate transporter	7	7	1	21	5878	1832	1832	1832	107_01025	141_01017	152_00181	64_00801	65_00955	88_02510	PAO1_03962
group_4661	yhdG_3	putative amino acid permease YhdG	7	7	1	21	5690	1448	1448	1448	107_03753	141_02601	152_05814	64_05172	65_04434	88_04139	PAO1_04149
potB_2		Spermidine/putrescine transport system permease protein PotB	7	7	1	21	2159	929	929	929	107_02162	141_04731	152_00535	64_03314	65_01804	88_01512	PAO1_00333
yfdE_2		Acetyl-CoA:oxalate CoA-transferase	7	7	1	21	2997	1181	1181	1181	107_04704	141_00470	152_01432	64_01883	65_01192	88_00746	PAO1_01223
group_4664		Putative 3-methyladenine DNA glycosylase	7	7	1	21	5703	719	719	719	107_01194	141_04819	152_00012	64_00970	65_01133	88_02332	PAO1_04136
hcnC_2		Hydrogen cyanide synthase subunit HcnC	7	7	1	21	816	1253	1253	1253	107_02603	141_03685	152_04295	64_03969	65_04221	88_02847	PAO1_02265
cheY_1		Chemotaxis protein CheY	7	7	1	21	1719	1199	1199	1199	107_02102	141_04998	152_00475	64_03374	65_01744	88_01452	PAO1_00273
fepC		Ferric enterobactin transport ATP-binding protein FepC	7	7	1	21	3912	797	797	797	107_03890	141_02742	152_03919	64_05521	65_04301	88_04280	PAO1_04287
yfcG_4		Disulfide-bond oxidoreductase YfcG	7	7	1	21	3236	662	662	662	107_01987	141_00803	152_04355	64_03473	65_04614	88_00304	PAO1_01665
msuD_1		Methanesulfonate monooxygenase	7	7	1	21	1918	1082	1082	1082	107_03236	141_03997	152_03306	64_04214	65_02700	88_04381	PAO1_02674
group_467		Alpha/beta hydrolase family protein	7	7	1	21	5996	1010	1010	1010	107_00917	141_00904	152_00293	64_00692	65_00847	88_02625	PAO1_03855
dmdC_2		3-methylmercaptopropionyl-CoA dehydrogenase	7	7	1	21	2349	1796	1796	1796	107_02347	141_01285	152_00719	64_03128	65_01987	88_01694	PAO1_00519
hisD		Histidinol dehydrogenase	7	7	1	21	6791	1322	1322	1322	107_03515	141_03353	152_02660	64_05067	65_03038	88_03772	PAO1_04587
ilvA_1		L-threonine dehydratase biosynthetic IlvA	7	7	1	21	2165	1514	1514	1514	107_02168	141_04724	152_00542	64_03307	65_01810	88_01519	PAO1_00339
tadA		tRNA-specific adenosine deaminase	7	7	1	21	5963	542	542	542	107_00951	141_00938	152_00259	64_00727	65_00880	88_02591	PAO1_03888
pncB2_1		Nicotinate phosphoribosyltransferase 2	7	7	1	21	7310	1199	1199	1199	107_00236	141_02261	152_01654	64_01217	65_00361	88_02098	PAO1_05080
ribBA		Riboflavin biosynthesis protein RibBA	7	7	1	21	5659	1097	1097	1097	107_03784	141_02632	152_05388	64_05203	65_04403	88_04170	PAO1_04180
glpD_2		Aerobic glycerol-3-phosphate dehydrogenase	7	7	1	21	4560	1580	1580	1580	107_02885	141_03092	152_00938	64_02193	65_02232	88_03313	PAO1_03128
ppnN		hypothetical protein	7	7	1	21	3867	1385	1385	1385	107_03847	141_02698	152_03962	64_05266	65_04344	88_04237	PAO1_04244
yciK		putative oxidoreductase YciK	7	7	1	21	4400	740	740	740	107_05278	141_04606	152_04792	64_00061	65_05527	88_05243	PAO1_03281
dnaA		Chromosomal replication initiator protein DnaA	7	7	1	21	1603	1544	1544	1544	107_04153	141_01626	152_02014	64_04615	65_03719	88_03598	PAO1_00001
nudC_1		NADH pyrophosphatase	7	7	1	21	5975	554	554	554	107_00938	141_00926	152_00272	64_00714	65_00868	88_02603	PAO1_03876
mcpQ_5		Methyl-accepting chemotaxis protein McpQ	7	7	1	21	6863	2021	2021	2021	107_03442	141_03748	152_03990	64_04888	65_03111	88_03700	PAO1_04660
cysA_2		Sulfate/thiosulfate import ATP-binding protein CysA	7	7	1	21	1706	989	989	989	107_02115	141_05011	152_00488	64_03361	65_01757	88_01465	PAO1_00286
dmdC_3		3-methylmercaptopropionyl-CoA dehydrogenase	7	7	1	21	2348	1805	1805	1805	107_02346	141_01286	152_00718	64_03129	65_01986	88_01693	PAO1_00518
group_4683		Cytochrome C oxidase, cbb3-type, subunit III	7	7	1	21	2359	359	359	359	107_02357	141_01275	152_00729	64_03118	65_01997	88_01704	PAO1_00529
alsS		Acetolactate synthase	7	7	1	21	3962	1643	1643	1643	107_03918	141_02775	152_03896	64_05500	65_04273	88_04316	PAO1_04309
trpB		Tryptophan synthase beta chain	7	7	1	21	1639	1208	1208	1208	107_05635	141_01664	152_01978	64_05815	65_03755	88_03635	PAO1_00037
cysQ		3'(2'),5'-bisphosphate nucleotidase CysQ	7	7	1	21	89	821	821	821	107_00500	141_02091	152_02895	64_01480	65_00096	88_03938	PAO1_05343
pucM		5-hydroxyisourate hydrolase	7	7	1	21	2806	380	380	380	107_05132	141_04212	152_03741	64_05298	65_05885	88_00411	PAO1_01557
algA_2		Alginate biosynthesis protein AlgA	7	7	1	21	902	1466	1466	1466	107_02565	141_03728	152_04977	64_04038	65_04876	88_02798	PAO1_02301
group_4689		Electron transfer flavoprotein-ubiquinone oxidoreductase	7	7	1	21	4633	1655	1655	1655	107_02958	141_03165	152_01011	64_02266	65_02305	88_03240	PAO1_03055
group_469	ptsI_2	Phosphoenolpyruvate-protein phosphotransferase	7	7	1	21	5970	2528	2528	2528	107_00943	141_00931	152_00267	64_00719	65_00873	88_02598	PAO1_03881
nqrD		Na( )-translocating NADH-quinone reductase subunit D	7	7	1	21	4589	671	671	671	107_02914	141_03121	152_00967	64_02222	65_02261	88_03284	PAO1_03099
rlmA		23S rRNA (guanine(745)-N(1))-methyltransferase	7	7	1	21	2970	803	803	803	107_04677	141_00444	152_01405	64_01856	65_01219	88_00772	PAO1_01196
queA		S-adenosylmethionine:tRNA ribosyltransferase-isomerase	7	7	1	21	5902	1043	1043	1043	107_01009	141_00996	152_00197	64_00785	65_00938	88_02532	PAO1_03946
cheZ		Chemotaxis phosphatase, CheZ	7	7	1	21	2741	788	788	788	107_03613	141_04877	152_02274	64_02068	65_03453	88_00468	PAO1_01495
hisQ_1		Histidine transport system permease protein HisQ	7	7	1	21	6440	689	689	689	107_01432	141_00149	152_03385	64_02701	65_01501	88_01063	PAO1_00914
group_4698		hypothetical protein	7	7	1	21	6287	779	779	779	107_00657	141_02422	152_05133	64_00437	65_00651	88_05367	PAO1_03659
dhmA		Haloalkane dehalogenase	7	7	1	21	4533	1001	1007	1001	107_02857	141_03064	152_00909	64_02164	65_02203	88_03341	PAO1_03156
group_470		Putative MetA-pathway of phenol degradation	7	7	1	21	5955	896	896	896	107_00956	141_00943	152_00250	64_00732	65_00885	88_02585	PAO1_03893
metX		Homoserine O-acetyltransferase	7	7	1	21	2229	1139	1139	1139	107_02229	141_01400	152_00603	64_03245	65_01872	88_01580	PAO1_00400
aaeA_4		p-hydroxybenzoic acid efflux pump subunit AaeA	7	7	1	21	1137	1004	1004	1004	107_05250	141_04312	152_05072	64_05612	65_05412	88_05591	PAO1_02499
group_4702		hypothetical protein	7	7	1	21	3613	1874	1874	1874	107_02755	141_03552	152_04898	64_03826	65_04080	88_03002	PAO1_02105
group_4703		hypothetical protein	7	7	1	21	3773	680	680	680	107_04921	141_04335	152_04646	64_05461	65_05627	88_05328	PAO1_01971
thrH		Phosphoserine phosphatase ThrH	7	7	1	21	3378	617	617	617	107_01850	141_00666	152_01820	64_03610	65_03916	88_00164	PAO1_01802
dapb1		Dipeptidyl aminopeptidase BI	7	7	1	21	2888	2051	2051	2051	107_05146	141_04672	152_03755	64_05312	65_03293	88_00625	PAO1_01341
smvA_2		Methyl viologen resistance protein SmvA	7	7	1	21	3095	1505	1505	1505	107_03706	141_05547	152_02365	64_01975	65_03271	88_00647	PAO1_01319
group_4707		hypothetical protein	7	7	1	21	3589	638	638	638	107_02731	141_03530	152_04921	64_03849	65_04102	88_02980	PAO1_02127
phoD		Alkaline phosphatase D	7	7	1	21	5808	1562	1562	1562	107_01095	141_01093	152_00111	64_00870	65_01030	88_02434	PAO1_04036
serA		D-3-phosphoglycerate dehydrogenase	7	7	1	21	2150	1229	1229	1229	107_02153	141_04740	152_00526	64_03323	65_01795	88_01503	PAO1_00324
group_471		Major Facilitator Superfamily protein	7	7	1	21	5954	1157	1157	1157	107_00957	141_00944	152_00249	64_00733	65_00886	88_02584	PAO1_03894
pagL		Lipid A deacylase PagL	7	7	1	21	7033	521	521	521	107_05082	141_04508	152_05591	64_05567	65_05736	88_05438	PAO1_04810
nimR_11		HTH-type transcriptional regulator NimR	7	7	1	21	4029	803	803	803	107_05591	141_05264	152_05629	64_05793	65_05821	88_05679	PAO1_04423
ycf3		Photosystem I assembly protein Ycf3	7	7	1	21	5921	758	758	758	107_00990	141_00977	152_00216	64_00766	65_00919	88_02551	PAO1_03927
asnO_1		Asparagine synthetase [glutamine-hydrolyzing] 3	7	7	1	21	3570	1832	1832	1832	107_02714	141_03511	152_04940	64_03866	65_04119	88_02961	PAO1_02146
yfcG_3		Disulfide-bond oxidoreductase YfcG	7	7	1	21	3272	602	602	602	107_01954	141_00770	152_04322	64_03506	65_04581	88_00271	PAO1_01698
lagD_1		Lactococcin-G-processing and transport ATP-binding protein LagD	7	7	1	21	3383	761	761	761	107_01845	141_00661	152_01825	64_03615	65_03911	88_00159	PAO1_01807
hisF		Imidazole glycerol phosphate synthase subunit HisF	7	7	1	21	5061	770	770	770	107_00461	141_02043	152_02853	64_01440	65_00136	88_01876	PAO1_05304
group_4717		hypothetical protein	7	7	1	21	2143	752	752	752	107_02145	141_04748	152_00518	64_03331	65_01787	88_01495	PAO1_00316
tyrP		Tyrosine-specific transport protein	7	7	1	21	5964	1256	1256	1256	107_00950	141_00937	152_00260	64_00726	65_00879	88_02592	PAO1_03887
group_4719		Secreted repeat of unknown function	7	7	1	21	1380	383	383	383	107_04654	141_04472	152_04625	64_01667	65_04566	88_04127	PAO1_05530
group_472		Tripartite ATP-independent periplasmic transporters, DctQ component	7	7	1	21	5947	494	494	494	107_00964	141_00951	152_00242	64_00740	65_00893	88_02577	PAO1_03901
acrC_2		Acryloyl-CoA reductase (NADH)	7	7	1	21	5509	1163	1163	1163	107_01287	141_00007	152_02480	64_02897	65_01702	88_01205	PAO1_00768
uvrA		UvrABC system protein A	7	7	1	21	4082	2837	2837	2837	107_05648	141_05362	152_05660	64_05730	65_05871	88_05641	PAO1_04363
nuoF		NADH-quinone oxidoreductase subunit F	7	7	1	21	1965	1346	1346	1346	107_03280	141_04041	152_04846	64_04271	65_02656	88_04425	PAO1_02718
group_4723		hypothetical protein	7	7	1	21	3278	1475	1475	1475	107_01951	141_00767	152_01719	64_03509	65_04017	88_00268	PAO1_01701
rlmJ		Ribosomal RNA large subunit methyltransferase J	7	7	1	21	5196	836	836	836	107_00339	141_02365	152_01551	64_01320	65_00258	88_01995	PAO1_05183
aceE		Pyruvate dehydrogenase E1 component	7	7	1	21	5200	2648	2648	2648	107_00335	141_02361	152_01555	64_01316	65_00262	88_01999	PAO1_05179
aspA		Aspartate ammonia-lyase	7	7	1	21	1453	1424	1424	1424	107_04297	141_01482	152_02158	64_04759	65_03568	88_03446	PAO1_05603
group_4727		Mannuronan synthase	7	7	1	21	6290	1169	1169	1169	107_00660	141_02425	152_05136	64_00440	65_00654	88_05364	PAO1_03662
suhB		Inositol-1-monophosphatase	7	7	1	21	5908	815	815	815	107_01003	141_00990	152_00203	64_00779	65_00932	88_02538	PAO1_03940
def_2		Peptide deformylase	7	7	1	21	1621	506	506	506	107_05617	141_01646	152_01996	64_05833	65_03737	88_03617	PAO1_00019
mepM_1		Murein DD-endopeptidase MepM	7	7	1	21	5939	848	848	848	107_00972	141_00959	152_00234	64_00748	65_00901	88_02569	PAO1_03909
argS		Arginine--tRNA ligase	7	7	1	21	5159	1763	1763	1763	107_00371	141_01955	152_01519	64_01352	65_00226	88_01965	PAO1_05215
mliC		Membrane-bound lysozyme inhibitor of C-type lysozyme	7	7	1	21	6418	383	383	383	107_01410	141_00127	152_03363	64_02723	65_01523	88_01085	PAO1_00892
acs_2		Acetyl-coenzyme A synthetase	7	7	1	21	6438	1955	1955	1955	107_01430	141_00147	152_03383	64_02703	65_01503	88_01065	PAO1_00912
group_4733		hypothetical protein	7	7	1	21	439	341	341	341	107_03961	141_01899	152_03592	64_00298	65_05075	88_05081	PAO1_03516
glcC		Glc operon transcriptional activator	7	7	1	21	1377	755	755	755	107_04651	141_04469	152_04622	64_01664	65_04563	88_04124	PAO1_05527
alaS		Alanine--tRNA ligase	7	7	1	21	6454	2624	2624	2624	107_01446	141_00163	152_03399	64_02687	65_01487	88_01049	PAO1_00928
group_4736		hypothetical protein	7	7	1	21	3723	1265	1265	1265	107_04886	141_04369	152_04681	64_05425	65_05664	88_05293	PAO1_02010
group_4737		Glycosyl transferases group 1	7	7	1	21	7395	956	956	956	107_00321	141_02347	152_01569	64_01302	65_00276	88_02013	PAO1_05165
group_4738		Tetratricopeptide repeat protein	7	7	1	21	6667	806	806	806	107_04834	141_03230	152_02783	64_05767	65_02915	88_03895	PAO1_04463
group_4739	gltC_4	HTH-type transcriptional regulator GltC	7	7	1	21	1774	929	929	929	107_05354	141_05333	152_05224	64_04556	65_04755	88_01407	PAO1_00223
group_474		PepSY-associated TM helix	7	7	1	21	5937	1415	1415	1415	107_00974	141_00961	152_00232	64_00750	65_00903	88_02567	PAO1_03911
cadA_2		Cadmium, zinc and cobalt-transporting ATPase	7	7	1	21	1143	1982	1985	1984	107_05256	141_04306	152_05078	64_05927	65_05406	88_05585	PAO1_02505
puuB_1		Gamma-glutamylputrescine oxidoreductase	7	7	1	21	2560	1286	1286	1286	107_01569	141_00303	152_01269	64_01721	65_01353	88_00909	PAO1_01061
group_4742	mdtN_2	Multidrug resistance protein MdtN	7	7	1	21	6952	1277	1277	1277	107_03363	141_03824	152_04173	64_04810	65_03188	88_05029	PAO1_04736
davD		Glutarate-semialdehyde dehydrogenase DavD	7	7	1	21	1721	1451	1451	1451	107_02100	141_04996	152_00473	64_03376	65_01742	88_01450	PAO1_00271
ycdT_1		putative diguanylate cyclase YcdT	7	7	1	21	3474	1205	1205	1205	107_01745	141_00559	152_01924	64_03714	65_03811	88_00056	PAO1_01905
dmdC_6		3-methylmercaptopropionyl-CoA dehydrogenase	7	7	1	21	3097	1820	1820	1820	107_03704	141_05545	152_02363	64_01977	65_03273	88_00645	PAO1_01321
rclR_2		RCS-specific HTH-type transcriptional activator RclR	7	7	1	21	1005	905	905	905	107_04522	141_04148	152_03669	64_04995	65_04977	88_04685	PAO1_02403
fabI		Enoyl-[acyl-carrier-protein] reductase [NADH] FabI	7	7	1	21	3428	797	797	797	107_01792	141_00610	152_01877	64_03667	65_03858	88_00107	PAO1_01858
asnB		Asparagine synthetase [glutamine-hydrolyzing] 1	7	7	1	21	375	1769	1769	1769	107_00598	141_05616	152_05353	64_00360	65_05137	88_05136	PAO1_03579
hpcG		2-oxo-hept-4-ene-1,7-dioate hydratase	7	7	1	21	3879	803	803	803	107_03859	141_02710	152_03950	64_05278	65_04332	88_04249	PAO1_04256
pfeA_1		Ferric enterobactin receptor	7	7	1	21	5936	1982	2159	2083	107_00975	141_00962	152_00231	64_00751	65_00904	88_02566	PAO1_03912
swrC		Swarming motility protein SwrC	7	7	1	21	1834	3047	3047	3047	107_04417	141_04770	152_05192	64_04502	65_04806	88_01350	PAO1_00164
sir_1		Sulfite reductase [ferredoxin]	7	7	1	21	3460	1658	1658	1658	107_01760	141_00578	152_01909	64_03699	65_03826	88_00075	PAO1_01890
group_4752		Alpha/beta hydrolase family protein	7	7	1	21	4886	695	695	695	107_04973	141_02852	152_05517	64_02468	65_02518	88_05742	PAO1_02856
glnA_2		Glutamine synthetase	7	7	1	21	1534	1331	1331	1331	107_04217	141_01563	152_02078	64_04679	65_03648	88_03527	PAO1_05683
group_4754		hypothetical protein	7	7	1	21	2923	320	320	320	107_01667	141_00413	152_01367	64_01819	65_01255	88_00804	PAO1_01160
group_4755	mcpQ_3	Methyl-accepting chemotaxis protein McpQ	7	7	1	21	4722	1472	1472	1472	107_03046	141_03006	152_01099	64_02354	65_02394	88_03156	PAO1_02967
fliF		Flagellar M-ring protein	7	7	1	21	2481	1796	1796	1796	107_01643	141_00388	152_01343	64_01795	65_01279	88_00829	PAO1_01135
ilvA_2		L-threonine dehydratase biosynthetic IlvA	7	7	1	21	2865	1547	1547	1547	107_05168	141_04650	152_03778	64_05334	65_03315	88_00603	PAO1_01363
glcB		Malate synthase G	7	7	1	21	2322	2177	2177	2177	107_02322	141_01307	152_00695	64_03152	65_01964	88_01672	PAO1_00494
parE		DNA topoisomerase 4 subunit B	7	7	1	21	7359	1889	1889	1889	107_00286	141_02312	152_01604	64_01267	65_00311	88_02048	PAO1_05130
group_476		hypothetical protein	7	7	1	21	5932	455	455	455	107_00979	141_00966	152_00227	64_00755	65_00908	88_02562	PAO1_03916
algB_1		Alginate biosynthesis transcriptional regulatory protein AlgB	7	7	1	21	1509	1349	1349	1349	107_04242	141_01538	152_02103	64_04704	65_03623	88_03502	PAO1_05658
group_4761		hypothetical protein	7	7	1	21	4356	317	317	317	107_05525	141_01708	152_04451	64_00105	65_05195	88_05533	PAO1_03325
oprO		Porin O	7	7	1	21	197	1316	1316	1316	107_04084	141_01777	152_04519	64_00173	65_05269	88_05779	PAO1_03393
fadA_5		3-ketoacyl-CoA thiolase	7	7	1	21	381	1184	1184	1184	107_05492	141_05771	152_05358	64_00355	65_05132	88_05131	PAO1_03574
nth		Endonuclease III	7	7	1	21	339	638	638	638	107_00631	141_02396	152_05107	64_00393	65_00607	88_05393	PAO1_03615
uacT_1		Uric acid transporter UacT	7	7	1	21	4650	1529	1529	1529	107_02974	141_03182	152_01027	64_02282	65_02322	88_03223	PAO1_03039
group_4766		Renalase	7	7	1	21	7029	983	983	983	107_05078	141_04512	152_05587	64_05571	65_05732	88_05442	PAO1_04806
group_4767	fadH_2	2,4-dienoyl-CoA reductase [NADPH]	7	7	1	21	4496	2039	2039	2039	107_02817	141_05439	152_00872	64_02127	65_02167	88_03378	PAO1_03195
plsC		1-acyl-sn-glycerol-3-phosphate acyltransferase	7	7	1	21	1607	773	773	773	107_05603	141_01630	152_02010	64_05847	65_03723	88_03602	PAO1_00005
yhdN_3		General stress protein 69	7	7	1	21	2927	989	989	989	107_01671	141_00417	152_01371	64_01823	65_01251	88_00800	PAO1_01164
group_477		hypothetical protein	7	7	1	21	5930	587	587	587	107_00981	141_00968	152_00225	64_00757	65_00910	88_02560	PAO1_03918
rnr		Ribonuclease R	7	7	1	21	7329	2714	2717	2715	107_00254	141_02280	152_01636	64_01235	65_00343	88_02080	PAO1_05098
ydfJ		Membrane protein YdfJ	7	7	1	21	4509	2381	2381	2381	107_02830	141_05426	152_00885	64_02140	65_02180	88_03365	PAO1_03182
lldR_2		Putative L-lactate dehydrogenase operon regulatory protein	7	7	1	21	1873	686	686	686	107_04379	141_05287	152_05707	64_04464	65_05369	88_01312	PAO1_00126
clpB_4		Chaperone protein ClpB	7	7	1	21	4995	2708	2708	2708	107_05695	141_05754	152_05844	64_04434	65_05336	88_01280	PAO1_00096
selB		Selenocysteine-specific elongation factor	7	7	1	21	7185	1925	1925	1925	107_00120	141_03861	152_03043	64_01101	65_00477	88_02216	PAO1_04965
acoR_2		Acetoin catabolism regulatory protein	7	7	1	21	3901	1877	1877	1877	107_03879	141_02731	152_03930	64_05532	65_04312	88_04269	PAO1_04276
mazG		Nucleoside triphosphate pyrophosphohydrolase	7	7	1	21	6488	830	830	830	107_01481	141_00212	152_03436	64_02650	65_01450	88_01000	PAO1_00964
algX		Alginate biosynthesis protein AlgX	7	7	1	21	6294	1424	1424	1424	107_00664	141_02429	152_05140	64_00444	65_00658	88_05360	PAO1_03666
dmlR_14		HTH-type transcriptional regulator DmlR	7	7	1	21	3527	932	932	932	107_02681	141_05488	152_04223	64_03899	65_04152	88_02927	PAO1_02186
guaB_2		Inosine-5'-monophosphate dehydrogenase	7	7	1	21	3477	1157	1157	1157	107_01742	141_00556	152_01927	64_03717	65_03808	88_00053	PAO1_01908
frsA		Esterase FrsA	7	7	1	21	5896	923	923	923	107_01015	141_01002	152_00191	64_00791	65_00944	88_02526	PAO1_03952
occM_2		Octopine transport system permease protein OccM	7	7	1	21	6441	698	698	698	107_01433	141_00150	152_03386	64_02700	65_01500	88_01062	PAO1_00915
tyrR_2		Transcriptional regulatory protein TyrR	7	7	1	21	1157	1535	1535	1535	107_05705	141_04292	152_05092	64_05856	65_05392	88_05571	PAO1_02519
phnF		putative transcriptional regulator PhnF	7	7	1	21	461	722	722	722	107_03979	141_01880	152_03574	64_00280	65_05057	88_04884	PAO1_03498
paaF_4		2,3-dehydroadipyl-CoA hydratase	7	7	1	21	6670	773	773	773	107_04831	141_03233	152_02780	64_05770	65_02918	88_03892	PAO1_04466
group_4784		Isocitrate lyase	7	7	1	21	1958	1595	1595	1595	107_03273	141_04034	152_04839	64_04264	65_02663	88_04418	PAO1_02711
dinG_1		putative ATP-dependent helicase DinG	7	7	1	21	2542	2144	2144	2144	107_01586	141_00320	152_01286	64_01738	65_01336	88_00892	PAO1_01078
panB_1		3-methyl-2-oxobutanoate hydroxymethyltransferase	7	7	1	21	7106	800	800	800	107_00040	141_03939	152_03123	64_01021	65_00558	88_02294	PAO1_04884
bauC		Putative 3-oxopropanoate dehydrogenase	7	7	1	21	1863	1493	1493	1493	107_04389	141_05277	152_05697	64_04474	65_05379	88_01322	PAO1_00136
cyoE		Protoheme IX farnesyltransferase	7	7	1	21	2870	890	890	890	107_05163	141_04655	152_03773	64_05329	65_03310	88_00608	PAO1_01358
oppD		Oligopeptide transport ATP-binding protein OppD	7	7	1	21	6848	974	974	974	107_03457	141_05592	152_02603	64_04903	65_03096	88_03715	PAO1_04645
holC		DNA polymerase III subunit chi	7	7	1	21	5893	428	428	428	107_01018	141_01005	152_00188	64_00794	65_00947	88_02523	PAO1_03955
group_4790		Oxygen tolerance	7	7	1	21	4513	1631	1631	1631	107_02835	141_03045	152_00889	64_02144	65_02184	88_03360	PAO1_03178
betT2		Osmo-dependent choline transporter BetT2	7	7	1	21	5782	1961	1961	1961	107_01118	141_01119	152_00088	64_00893	65_01056	88_02408	PAO1_04059
yabJ_4		2-iminobutanoate/2-iminopropanoate deaminase	7	7	1	21	4465	377	377	377	107_05327	141_04560	152_04743	64_00013	65_05480	88_05191	PAO1_03229
group_4793		hypothetical protein	7	7	1	21	1658	1253	1253	1253	107_05540	141_01669	152_05541	64_04384	65_05289	88_03640	PAO1_00046
emrB_2		Multidrug export protein EmrB	7	7	1	21	3045	1511	1511	1511	107_04752	141_00519	152_01480	64_01931	65_05951	88_00697	PAO1_01271
betI_1		HTH-type transcriptional regulator BetI	7	7	1	21	7377	647	647	647	107_00304	141_02330	152_01586	64_01285	65_00293	88_02030	PAO1_05148
ybeZ		PhoH-like protein	7	7	1	21	5731	1022	1022	1022	107_01167	141_04846	152_00039	64_00943	65_01105	88_02359	PAO1_04108
dctA2		C4-dicarboxylate transport protein 2	7	7	1	21	2992	1310	1310	1310	107_04699	141_00465	152_01427	64_01878	65_01197	88_00751	PAO1_01218
group_4798		Putative trans-acting enoyl reductase	7	7	1	21	6704	1058	1058	1058	107_04798	141_03266	152_02747	64_05154	65_02951	88_03859	PAO1_04500
lexA		LexA repressor	7	7	1	21	4578	614	614	614	107_02903	141_03110	152_00956	64_02211	65_02250	88_03295	PAO1_03110
group_48		hypothetical protein	7	7	1	21	4653	206	272	258	107_02977	141_03185	152_01030	64_02285	65_02325	88_03220	PAO1_03036
group_480		hypothetical protein	7	7	1	21	5892	368	368	368	107_01019	141_01006	152_00187	64_00795	65_00948	88_02522	PAO1_03956
tsaA_3		putative peroxiredoxin	7	7	1	21	385	638	638	638	107_05488	141_05767	152_05362	64_00351	65_05128	88_05127	PAO1_03570
cdhR_6		HTH-type transcriptional regulator CdhR	7	7	1	21	1410	1010	1010	1010	107_05427	141_01437	152_02199	64_05672	65_03527	88_03401	PAO1_05562
group_4802		Acetyltransferase (GNAT) family protein	7	7	1	21	2318	476	476	476	107_02318	141_01311	152_00691	64_03156	65_01960	88_01668	PAO1_00490
nfdA_1		N-substituted formamide deformylase	7	7	1	21	4968	1979	1979	1979	107_04341	141_05065	152_05460	64_04330	65_02597	88_04483	PAO1_02778
gntR_3		HTH-type transcriptional regulator GntR	7	7	1	21	992	1031	1031	1031	107_04535	141_04161	152_03656	64_05008	65_04964	88_04672	PAO1_02390
ureA		Urease subunit gamma	7	7	1	21	7248	302	302	302	107_00182	141_02204	152_01708	64_01163	65_00416	88_02154	PAO1_05026
group_4806		putative signaling protein	7	7	1	21	6709	2063	2063	2063	107_04793	141_03271	152_02742	64_05149	65_02956	88_03854	PAO1_04505
group_4807		hypothetical protein	7	7	1	21	2969	383	383	383	107_04676	141_00443	152_01404	64_01855	65_01220	88_00773	PAO1_01195
group_4808		hypothetical protein	7	7	1	21	2887	473	473	473	107_05147	141_04671	152_03756	64_05313	65_03294	88_00624	PAO1_01342
pheS		Phenylalanine--tRNA ligase alpha subunit	7	7	1	21	4920	1016	1016	1016	107_04938	141_02817	152_05482	64_02503	65_02553	88_05707	PAO1_02821
yibF_1		putative GST-like protein YibF	7	7	1	21	5872	611	611	611	107_01030	141_01029	152_00176	64_00806	65_00961	88_02498	PAO1_03967
aroA		3-phosphoshikimate 1-carboxyvinyltransferase	7	7	1	21	4409	2240	2240	2240	107_05287	141_04597	152_04783	64_00052	65_05518	88_05234	PAO1_03272
fliI		Flagellum-specific ATP synthase	7	7	1	21	2478	1355	1355	1355	107_01646	141_00391	152_01346	64_01798	65_01276	88_00826	PAO1_01138
plsY		putative glycerol-3-phosphate acyltransferase	7	7	1	21	2091	569	569	569	107_02422	141_01209	152_00797	64_03052	65_02080	88_01775	PAO1_00596
yeaD_2		Putative glucose-6-phosphate 1-epimerase	7	7	1	21	4388	851	851	851	107_05266	141_04618	152_04804	64_00073	65_05539	88_05255	PAO1_03293
puuR_2		HTH-type transcriptional regulator PuuR	7	7	1	21	7380	599	599	599	107_00307	141_02333	152_01583	64_01288	65_00290	88_02027	PAO1_05151
group_4815		EamA-like transporter family protein	7	7	1	21	4956	863	863	863	107_04328	141_05052	152_05447	64_04343	65_02584	88_04496	PAO1_02791
acnB		Aconitate hydratase B	7	7	1	21	3408	2609	2609	2609	107_01820	141_00636	152_01850	64_03640	65_03886	88_00134	PAO1_01832
pao		Pseudooxynicotine oxidase	7	7	1	21	2261	1490	1490	1490	107_02261	141_01368	152_00634	64_03213	65_01904	88_01612	PAO1_00432
group_4818		Peptidase family U32	7	7	1	21	5805	890	890	890	107_01097	141_01097	152_00109	64_00872	65_01032	88_02430	PAO1_04038
ybiO		Moderate conductance mechanosensitive channel YbiO	7	7	1	21	5081	2207	2207	2207	107_00442	141_02024	152_02834	64_01421	65_00155	88_01896	PAO1_05285
group_482		hypothetical protein	7	7	1	21	5869	470	470	470	107_01033	141_01032	152_00173	64_00809	65_00964	88_02495	PAO1_03970
tetC_2		Transposon Tn10 TetC protein	7	7	1	21	942	590	590	590	107_02526	141_05182	152_05018	64_04077	65_04917	88_02759	PAO1_02340
hyuC		Hydantoin utilization protein C	7	7	1	21	2283	1283	1283	1283	107_02283	141_01346	152_00656	64_03191	65_01926	88_01634	PAO1_00454
group_4822		Putative multidrug export ATP-binding/permease protein	7	7	1	21	142	1832	1832	1832	107_05537	141_01720	152_04463	64_00117	65_05213	88_05521	PAO1_03337
oxyR_2		Hydrogen peroxide-inducible genes activator	7	7	1	21	1366	932	932	932	107_04639	141_04457	152_04610	64_01652	65_04551	88_04112	PAO1_05515
cysL_3		HTH-type transcriptional regulator CysL	7	7	1	21	1403	893	893	893	107_05434	141_01430	152_02206	64_05665	65_03520	88_03394	PAO1_05555
uspA		Universal stress protein A	7	7	1	21	3374	497	497	497	107_01854	141_00670	152_01816	64_03606	65_03920	88_00168	PAO1_01798
fadD_1		Long-chain-fatty-acid--CoA ligase	7	7	1	21	217	1688	1688	1688	107_04065	141_01794	152_03485	64_00191	65_05612	88_04971	PAO1_03412
group_4827		hypothetical protein	7	7	1	21	1412	674	674	674	107_05425	141_01439	152_02197	64_05674	65_03529	88_03403	PAO1_05564
thyA		Thymidylate synthase	7	7	1	21	2177	794	794	794	107_02180	141_04712	152_00554	64_03295	65_01822	88_01531	PAO1_00351
mcbR_2		Bacterial regulatory proteins, gntR family	7	7	1	21	3135	659	659	659	107_02086	141_04204	152_03838	64_05386	65_05893	88_00403	PAO1_01565
group_483		SnoaL-like domain protein	7	7	1	21	5860	482	482	482	107_01042	141_01041	152_00164	64_00818	65_00973	88_02486	PAO1_03979
group_4830		Bacterial virulence factor haemolysin	7	7	1	21	7353	1538	1538	1538	107_00280	141_02306	152_01610	64_01261	65_00317	88_02054	PAO1_05124
group_4831		Sulphur transport	7	7	1	21	1454	1214	1214	1214	107_04296	141_01483	152_02157	64_04758	65_03569	88_03447	PAO1_05604
rimO_1		Ribosomal protein S12 methylthiotransferase RimO	7	7	1	21	7319	2243	2243	2243	107_00245	141_02270	152_01645	64_01226	65_00352	88_02089	PAO1_05089
group_4833		Myb-like DNA-binding domain protein	7	7	1	21	1149	704	704	704	107_05262	141_04300	152_05084	64_05921	65_05400	88_05579	PAO1_02511
group_4834	benM_2	HTH-type transcriptional regulator BenM	7	7	1	21	5181	905	905	905	107_00349	141_02385	152_01541	64_01330	65_00248	88_01985	PAO1_05193
group_4835	dmlR_12	HTH-type transcriptional regulator DmlR	7	7	1	21	6427	944	944	944	107_01419	141_00136	152_03372	64_02714	65_01514	88_01076	PAO1_00901
group_4836		putative sulfate transporter	7	7	1	21	3260	1721	1721	1721	107_01962	141_00778	152_04330	64_03498	65_04589	88_00279	PAO1_01690
group_4837	pgrR_4	HTH-type transcriptional regulator PgrR	7	7	1	21	2863	908	908	908	107_05170	141_04648	152_03780	64_05336	65_03317	88_00601	PAO1_01365
group_4838		hypothetical protein	7	7	1	21	7059	1298	1298	1298	107_05119	141_05651	152_05616	64_05542	65_05761	88_05410	PAO1_04835
yscL		Yop proteins translocation protein L	7	7	1	21	3346	644	644	644	107_01883	141_00699	152_01787	64_03577	65_03949	88_00197	PAO1_01769
surA_3		Putative peptidyl-prolyl cis-trans isomerase	7	7	1	21	5849	818	818	818	107_01053	141_01052	152_00153	64_00829	65_00989	88_02475	PAO1_03994
group_4840		hypothetical protein	7	7	1	21	5001	1496	1496	1496	107_05689	141_05760	152_05850	64_04428	65_05330	88_01274	PAO1_00090
gpx1		Hydroperoxy fatty acid reductase gpx1	7	7	1	21	4805	485	485	485	107_03088	141_02924	152_01140	64_02395	65_02436	88_03114	PAO1_02925
group_4842		Baeyer-Villiger monooxygenase	7	7	1	21	3557	1475	1475	1475	107_02701	141_05534	152_04953	64_03879	65_04132	88_02948	PAO1_02159
entS_1		Enterobactin exporter EntS	7	7	1	21	4966	1589	1589	1589	107_04339	141_05063	152_05458	64_04332	65_02595	88_04485	PAO1_02780
mtnA		Methylthioribose-1-phosphate isomerase	7	7	1	21	4404	1076	1076	1076	107_05282	141_04602	152_04788	64_00057	65_05523	88_05239	PAO1_03277
smc_6		Chromosome partition protein Smc	7	7	1	21	3136	3488	3488	3488	107_02085	141_04203	152_03839	64_05387	65_05894	88_00402	PAO1_01566
paaF_2		2,3-dehydroadipyl-CoA hydratase	7	7	1	21	2568	761	761	761	107_01562	141_00295	152_01262	64_01714	65_01360	88_00917	PAO1_01054
phnG		Alpha-D-ribose 1-methylphosphonate 5-triphosphate synthase subunit PhnG	7	7	1	21	462	458	458	458	107_03980	141_01879	152_03573	64_00279	65_05056	88_04885	PAO1_03497
dxs		1-deoxy-D-xylulose-5-phosphate synthase	7	7	1	21	5669	1883	1883	1883	107_03774	141_02622	152_05793	64_05193	65_04413	88_04160	PAO1_04170
group_4849		Ubp3 associated protein Bre5	7	7	1	21	3883	1430	1430	1430	107_03863	141_02714	152_03946	64_05282	65_04328	88_04253	PAO1_04260
group_485		hypothetical protein	7	7	1	21	5812	383	383	383	107_01091	141_01089	152_00115	64_00866	65_01026	88_02438	PAO1_04032
msrA		Peptide methionine sulfoxide reductase MsrA	7	7	1	21	5197	647	647	647	107_00338	141_02364	152_01552	64_01319	65_00259	88_01996	PAO1_05182
dmlR_2		HTH-type transcriptional regulator DmlR	7	7	1	21	6180	908	908	908	107_00752	141_02517	152_00397	64_00532	65_00743	88_04870	PAO1_03751
dgt_2		Deoxyguanosinetriphosphate triphosphohydrolase	7	7	1	21	4543	1331	1331	1331	107_02866	141_03073	152_00919	64_02174	65_02213	88_03332	PAO1_03147
group_4853	pqiA_2	Paraquat-inducible protein A	7	7	1	21	7066	656	656	656	107_05126	141_05644	152_05892	64_05535	65_05965	88_05403	PAO1_04842
rstA		Transcriptional regulatory protein RstA	7	7	1	21	3421	707	707	707	107_01800	141_00618	152_01869	64_03659	65_03866	88_00115	PAO1_01850
dsrE		Putative sulfurtransferase DsrE	7	7	1	21	1929	395	395	395	107_03244	141_04005	152_04810	64_04235	65_02692	88_04389	PAO1_02682
puuP_2		Putrescine importer PuuP	7	7	1	21	2156	1394	1394	1394	107_02159	141_04734	152_00532	64_03317	65_01801	88_01509	PAO1_00330
glpQ_3		Glycerophosphodiester phosphodiesterase	7	7	1	21	1026	1127	1127	1127	107_04502	141_04136	152_03689	64_04974	65_04993	88_04697	PAO1_02423
group_4858		Protein phosphatase 2C	7	7	1	21	2309	857	857	857	107_02309	141_01320	152_00682	64_03165	65_01951	88_01659	PAO1_00481
group_4859		ATP-dependent protease La (LON) domain protein	7	7	1	21	5701	593	593	593	107_01196	141_04817	152_00010	64_00972	65_01135	88_02330	PAO1_04138
group_486		SCP-2 sterol transfer family protein	7	7	1	21	5806	503	515	511	107_01096	141_01096	152_00110	64_00871	65_01031	88_02431	PAO1_04037
rutR_5		Bacterial regulatory proteins, tetR family	7	7	1	21	6065	638	638	638	107_00861	141_02565	152_00349	64_00636	65_00791	88_02696	PAO1_03799
ggt_2		Gamma-glutamyltranspeptidase	7	7	1	21	2849	1673	1673	1673	107_05180	141_04635	152_03790	64_05346	65_03327	88_00588	PAO1_01375
betA_2		Oxygen-dependent choline dehydrogenase	7	7	1	21	1393	1685	1685	1685	107_05444	141_01420	152_02216	64_05655	65_03510	88_03384	PAO1_05545
glnH_1		ABC transporter glutamine-binding protein GlnH	7	7	1	21	826	806	812	806	107_02594	141_03694	152_04304	64_03978	65_04230	88_02838	PAO1_02274
dmoA_1		Dimethyl-sulfide monooxygenase	7	7	1	21	999	1409	1409	1409	107_04528	141_04154	152_03663	64_05001	65_04971	88_04679	PAO1_02397
recJ		Single-stranded-DNA-specific exonuclease RecJ	7	7	1	21	6006	1715	1715	1715	107_00907	141_00894	152_00303	64_00682	65_00837	88_02635	PAO1_03845
dinG_2		putative ATP-dependent helicase DinG	7	7	1	21	4148	2276	2276	2276	107_01729	141_00533	152_01940	64_03730	65_03795	88_00040	PAO1_01921
htpG_2		Chaperone protein HtpG	7	7	1	21	3209	1904	1904	1904	107_02014	141_00830	152_04382	64_03446	65_04641	88_00331	PAO1_01638
group_4868		hypothetical protein	7	7	1	21	4573	374	374	374	107_02898	141_03105	152_00951	64_02206	65_02245	88_03300	PAO1_03115
ubiE_1		Ubiquinone/menaquinone biosynthesis C-methyltransferase UbiE	7	7	1	21	5147	770	770	770	107_00383	141_01967	152_01507	64_01364	65_00214	88_01953	PAO1_05227
moaB_1		Molybdenum cofactor biosynthesis protein B	7	7	1	21	5802	557	557	557	107_01100	141_01100	152_00106	64_00875	65_01035	88_02427	PAO1_04041
argJ		Arginine biosynthesis bifunctional protein ArgJ	7	7	1	21	6745	1217	1217	1217	107_04757	141_03307	152_02706	64_05113	65_02992	88_03818	PAO1_04541
group_4871		hypothetical protein	7	7	1	21	907	1328	1328	1328	107_02560	141_03733	152_04982	64_04043	65_04881	88_02793	PAO1_02306
resA_1		Thiol-disulfide oxidoreductase ResA	7	7	1	21	6509	464	464	464	107_01501	141_00232	152_03456	64_02630	65_01430	88_00980	PAO1_00984
sucA		2-oxoglutarate dehydrogenase E1 component	7	7	1	21	3197	2831	2831	2831	107_02025	141_00841	152_04393	64_03435	65_04652	88_00342	PAO1_01627
bepE_1		Efflux pump membrane transporter BepE	7	7	1	21	330	3161	3161	3161	107_00640	141_02405	152_05116	64_00420	65_00634	88_05384	PAO1_03642
group_4875		hypothetical protein	7	7	1	21	6677	611	611	611	107_04824	141_03240	152_02773	64_05777	65_02925	88_03885	PAO1_04473
pstP_2		PP2C-family Ser/Thr phosphatase	7	7	1	21	5011	728	728	728	107_05680	141_05800	152_05576	64_04419	65_05321	88_03671	PAO1_00081
group_4877		Esterase-like activity of phytase	7	7	1	21	7358	1013	1013	1013	107_00285	141_02311	152_01605	64_01266	65_00312	88_02049	PAO1_05129
puuD		Gamma-glutamyl-gamma-aminobutyrate hydrolase PuuD	7	7	1	21	2130	752	752	752	107_02132	141_05028	152_00505	64_03344	65_01774	88_01482	PAO1_00303
group_4879		hypothetical protein	7	7	1	21	3467	464	464	464	107_01752	141_00566	152_01917	64_03707	65_03818	88_00063	PAO1_01898
moaD		Molybdopterin synthase sulfur carrier subunit	7	7	1	21	5800	251	251	251	107_01102	141_01102	152_00104	64_00877	65_01037	88_02425	PAO1_04043
dnaK_1		Chaperone protein DnaK	7	7	1	21	7257	1265	1265	1265	107_00190	141_02213	152_01700	64_01171	65_00407	88_02145	PAO1_05034
fpr_2		Ferredoxin--NADP reductase	7	7	1	21	6980	776	776	776	107_03338	141_03849	152_04198	64_04785	65_03213	88_05056	PAO1_04761
group_4882		hypothetical protein	7	7	1	21	3760	326	326	326	107_04908	141_04347	152_04659	64_05447	65_05641	88_05315	PAO1_01984
alkJ_1		Alcohol dehydrogenase [acceptor]	7	7	1	21	6033	1673	1673	1673	107_00893	141_02597	152_00317	64_00668	65_00823	88_02664	PAO1_03831
nemR_1		HTH-type transcriptional repressor NemR	7	7	1	21	6389	590	590	590	107_01381	141_00098	152_03334	64_02752	65_01552	88_01114	PAO1_00863
rluC		Ribosomal large subunit pseudouridine synthase C	7	7	1	21	4611	956	956	956	107_02936	141_03143	152_00989	64_02244	65_02283	88_03262	PAO1_03077
hutG		Formimidoylglutamase	7	7	1	21	4398	935	935	935	107_05276	141_04608	152_04794	64_00063	65_05529	88_05245	PAO1_03283
fumA		Fumarate hydratase class I, aerobic	7	7	1	21	6673	1523	1523	1523	107_04828	141_03236	152_02777	64_05773	65_02921	88_03889	PAO1_04469
clpP_3		ATP-dependent Clp protease proteolytic subunit	7	7	1	21	246	605	605	605	107_04035	141_01824	152_03515	64_00221	65_05582	88_04941	PAO1_03442
group_4889		hypothetical protein	7	7	1	21	1167	524	524	524	107_03097	141_04283	152_03163	64_05888	65_02896	88_04643	PAO1_02532
soxC_1		Dibenzothiophene desulfurization enzyme C	7	7	1	21	5776	920	920	920	107_01124	141_01125	152_00082	64_00899	65_01062	88_02402	PAO1_04065
ynbC		Monoacylglycerol lipase	7	7	1	21	636	1760	1760	1760	107_03174	141_03434	152_03240	64_04148	65_02819	88_04559	PAO1_02609
eptA_1		Phosphoethanolamine transferase EptA	7	7	1	21	230	1655	1655	1655	107_04051	141_01808	152_03499	64_00205	65_05598	88_04957	PAO1_03426
yhhJ_1		Inner membrane transport permease YhhJ	7	7	1	21	32	1124	1124	1124	107_00557	141_02148	152_02952	64_01537	65_00039	88_03995	PAO1_05400
entS_3		Enterobactin exporter EntS	7	7	1	21	368	1715	1715	1715	107_00604	141_05623	152_05347	64_00366	65_05143	88_05142	PAO1_03585
gntT		High-affinity gluconate transporter	7	7	1	21	994	1352	1352	1352	107_04533	141_04159	152_03658	64_05006	65_04966	88_04674	PAO1_02392
ubiB		putative protein kinase UbiB	7	7	1	21	5145	1601	1601	1601	107_00385	141_01969	152_01505	64_01366	65_00212	88_01951	PAO1_05229
coq7		2-nonaprenyl-3-methyl-6-methoxy-1,4-benzoquinol hydroxylase	7	7	1	21	5400	647	647	647	107_02491	141_01152	152_00855	64_02994	65_02150	88_01831	PAO1_00669
hpcB		3,4-dihydroxyphenylacetate 2,3-dioxygenase	7	7	1	21	3876	923	923	923	107_03856	141_02707	152_03953	64_05275	65_04335	88_04246	PAO1_04253
group_4898	epsE_1	Type II secretion system protein E	7	7	1	21	53	1784	1784	1784	107_00536	141_02127	152_02931	64_01516	65_00060	88_03974	PAO1_05379
actP		Cation/acetate symporter ActP	7	7	1	21	148	1655	1655	1655	107_04134	141_01726	152_04469	64_00123	65_05219	88_05515	PAO1_03343
group_49		hypothetical protein	7	7	1	21	4711	569	641	630	107_03035	141_03017	152_01088	64_02343	65_02383	88_03167	PAO1_02978
cph2_1		Phytochrome-like protein cph2	7	7	1	21	5767	1178	1178	1178	107_01132	141_01133	152_00074	64_00908	65_01070	88_02394	PAO1_04073
adeP_2		Adenine permease AdeP	7	7	1	21	2807	1349	1349	1349	107_05133	141_04211	152_03742	64_05299	65_05886	88_00410	PAO1_01558
sufS_1		Cysteine desulfurase SufS	7	7	1	21	6076	1205	1205	1205	107_00850	141_02554	152_00360	64_00624	65_00780	88_02707	PAO1_03788
acnM		Aconitate hydratase A	7	7	1	21	5559	2606	2606	2606	107_01337	141_00057	152_02530	64_02847	65_01651	88_01155	PAO1_00818
glnS		Glutamine--tRNA ligase	7	7	1	21	3415	1670	1670	1670	107_01813	141_00629	152_01857	64_03647	65_03879	88_00127	PAO1_01839
[truncated: 5,519 more rows]
